# Supplementary material for: Updated foxtail millet genome assembly and gene mapping of nine key agronomic traits by resequencing a RIL population
Source: Gigascience. 2017 Jan 20;6(2):1–8. doi: 10.1093/gigascience/giw005 (PMC5466707; doi:10.1093/gigascience/giw005)
Supplement: Supplement Tables [file giw005_supp.zip › Table S1.xlsx]

## Sheet: 3437bins
number	locus	linkage(cM)	chromosome	start(bp)	end(bp)	length(bp)
1	bin1	0	chr1	1	70364	70364
2	bin2	0.273	chr1	70365	142550	72186
3	bin3	0.547	chr1	142551	144354	1804
4	bin4	0.82	chr1	144355	212812	68458
5	bin5	1.093	chr1	212813	220860	8048
6	bin6	1.366	chr1	220861	249504	28644
7	bin7	2.478	chr1	249505	255731	6227
8	bin8	3.027	chr1	255732	331946	76215
9	bin9	3.3	chr1	331947	368123	36177
10	bin10	3.85	chr1	368124	392773	24650
11	bin11	4.961	chr1	392774	404896	12123
12	bin12	5.51	chr1	404897	429016	24120
13	bin13	5.784	chr1	429017	464885	35869
14	bin14	6.057	chr1	464886	484291	19406
15	bin15	6.33	chr1	484292	552882	68591
16	bin16	6.603	chr1	552883	594062	41180
17	bin17	6.877	chr1	594063	610576	16514
18	bin18	7.15	chr1	610577	619199	8623
19	bin19	7.423	chr1	619200	632976	13777
20	bin20	7.696	chr1	632977	634127	1151
21	bin21	7.97	chr1	634128	655644	21517
22	bin22	7.97	chr1	655645	669047	13403
23	bin23	8.078	chr1	669048	678622	9575
24	bin24	8.296	chr1	678623	690821	12199
25	bin25	8.513	chr1	690822	786993	96172
26	bin26	9.004	chr1	786994	808904	21911
27	bin27	9.384	chr1	808905	954708	145804
28	bin28	9.765	chr1	954709	1165201	210493
29	bin29	10.255	chr1	1165202	1205458	40257
30	bin30	10.746	chr1	1205459	1272776	67318
31	bin31	11.236	chr1	1272777	1398030	125254
32	bin32	11.727	chr1	1398031	1492816	94786
33	bin33	12.218	chr1	1492817	1562751	69935
34	bin34	12.708	chr1	1562752	1676680	113929
35	bin35	13.475	chr1	1676681	1678638	1958
36	bin36	14.242	chr1	1678639	1696126	17488
37	bin37	14.733	chr1	1696127	1743931	47805
38	bin38	15.223	chr1	1743932	1785769	41838
39	bin39	16.607	chr1	1785770	1863535	77766
40	bin40	17.097	chr1	1863536	1967405	103870
41	bin41	17.588	chr1	1967406	1970415	3010
42	bin42	18.355	chr1	1970416	2255989	285574
43	bin43	18.845	chr1	2255990	2314940	58951
44	bin44	19.612	chr1	2314941	2340194	25254
45	bin45	20.379	chr1	2340195	2365616	25422
46	bin46	20.87	chr1	2365617	2369731	4115
47	bin47	21.36	chr1	2369732	2481766	112035
48	bin48	21.851	chr1	2481767	2495358	13592
49	bin49	22.342	chr1	2495359	2546479	51121
50	bin50	22.832	chr1	2546480	2609034	62555
51	bin51	23.599	chr1	2609035	2638649	29615
52	bin52	24.366	chr1	2638650	2706669	68020
53	bin53	24.857	chr1	2706670	2709826	3157
54	bin54	25.347	chr1	2709827	2740359	30533
55	bin55	25.838	chr1	2740360	2761163	20804
56	bin56	26.329	chr1	2761164	2767806	6643
57	bin57	26.819	chr1	2767807	2824121	56315
58	bin58	27.31	chr1	2824122	2842823	18702
59	bin59	27.801	chr1	2842824	2882816	39993
60	bin60	28.291	chr1	2882817	2929721	46905
61	bin61	28.782	chr1	2929722	2934560	4839
62	bin62	29.272	chr1	2934561	2952686	18126
63	bin63	29.763	chr1	2952687	2999974	47288
64	bin64	30.254	chr1	2999975	3024739	24765
65	bin65	31.021	chr1	3024740	3069608	44869
66	bin66	31.788	chr1	3069609	3235357	165749
67	bin67	32.554	chr1	3235358	3264950	29593
68	bin68	33.045	chr1	3264951	3278046	13096
69	bin69	33.536	chr1	3278047	3362009	83963
70	bin70	34.919	chr1	3362010	3437095	75086
71	bin71	35.136	chr1	3437096	3438139	1044
72	bin72	35.794	chr1	3438140	3444442	6303
73	bin73	36.453	chr1	3444443	3450073	5631
74	bin74	36.835	chr1	3450074	3459849	9776
75	bin75	37.493	chr1	3459850	3513426	53577
76	bin76	37.875	chr1	3513427	3613641	100215
77	bin77	38.812	chr1	3613642	3617402	3761
78	bin78	40.032	chr1	3617403	3677223	59821
79	bin79	40.414	chr1	3677224	3707164	29941
80	bin80	40.796	chr1	3707165	3788877	81713
81	bin81	41.178	chr1	3788878	3908123	119246
82	bin82	42.116	chr1	3908124	4179063	270940
83	bin83	42.774	chr1	4179064	4236987	57924
84	bin84	43.156	chr1	4236988	4248125	11138
85	bin85	43.538	chr1	4248126	4643510	395385
86	bin86	44.087	chr1	4643511	4650011	6501
87	bin87	44.916	chr1	4650012	4652180	2169
88	bin88	45.189	chr1	4652181	4654198	2018
89	bin89	45.462	chr1	4654199	4656845	2647
90	bin90	45.736	chr1	4656846	4677843	20998
91	bin91	46.009	chr1	4677844	4741401	63558
92	bin92	46.282	chr1	4741402	4748086	6685
93	bin93	46.555	chr1	4748087	4819089	71003
94	bin94	46.828	chr1	4819090	4924940	105851
95	bin95	47.102	chr1	4924941	5040927	115987
96	bin96	47.375	chr1	5040928	5066466	25539
97	bin97	47.924	chr1	5066467	5090999	24533
98	bin98	48.474	chr1	5091000	5188317	97318
99	bin99	48.747	chr1	5188318	5296024	107707
100	bin100	49.02	chr1	5296025	5297691	1667
101	bin101	49.294	chr1	5297692	5377393	79702
102	bin102	49.567	chr1	5377394	5540317	162924
103	bin103	49.84	chr1	5540318	5613725	73408
104	bin104	50.113	chr1	5613726	5659822	46097
105	bin105	50.663	chr1	5659823	5690669	30847
106	bin106	50.936	chr1	5690670	5705869	15200
107	bin107	51.209	chr1	5705870	5720253	14384
108	bin108	51.482	chr1	5720254	5754236	33983
109	bin109	51.756	chr1	5754237	5755337	1101
110	bin110	52.029	chr1	5755338	5783811	28474
111	bin111	52.302	chr1	5783812	5806550	22739
112	bin112	52.575	chr1	5806551	5854594	48044
113	bin113	53.125	chr1	5854595	5882897	28303
114	bin114	53.954	chr1	5882898	5904298	21401
115	bin115	54.503	chr1	5904299	5911970	7672
116	bin116	55.053	chr1	5911971	5946560	34590
117	bin117	55.326	chr1	5946561	5947909	1349
118	bin118	56.437	chr1	5947910	5954958	7049
119	bin119	56.71	chr1	5954959	5963209	8251
120	bin120	57.539	chr1	5963210	5975502	12293
121	bin121	58.089	chr1	5975503	6028928	53426
122	bin122	58.362	chr1	6028929	6222552	193624
123	bin123	58.635	chr1	6222553	6322611	100059
124	bin124	59.184	chr1	6322612	6372031	49420
125	bin125	59.458	chr1	6372032	6375039	3008
126	bin126	59.731	chr1	6375040	6391650	16611
127	bin127	60.004	chr1	6391651	6425252	33602
128	bin128	60.277	chr1	6425253	6466726	41474
129	bin129	60.551	chr1	6466727	6505081	38355
130	bin130	60.824	chr1	6505082	6555890	50809
131	bin131	61.097	chr1	6555891	6591113	35223
132	bin132	61.37	chr1	6591114	6690912	99799
133	bin133	61.644	chr1	6690913	6724146	33234
134	bin134	61.917	chr1	6724147	6742479	18333
135	bin135	62.19	chr1	6742480	6757974	15495
136	bin136	62.463	chr1	6757975	6759149	1175
137	bin137	62.736	chr1	6759150	6806444	47295
138	bin138	63.01	chr1	6806445	6842517	36073
139	bin139	64.121	chr1	6842518	6874403	31886
140	bin140	64.394	chr1	6874404	7021491	147088
141	bin141	64.944	chr1	7021492	7045397	23906
142	bin142	65.217	chr1	7045398	7382862	337465
143	bin143	65.766	chr1	7382863	7454865	72003
144	bin144	66.04	chr1	7454866	7501953	47088
145	bin145	66.313	chr1	7501954	7550736	48783
146	bin146	66.862	chr1	7550737	7566412	15676
147	bin147	67.136	chr1	7566413	7725644	159232
148	bin148	67.409	chr1	7725645	7825932	100288
149	bin149	67.958	chr1	7825933	7829637	3705
150	bin150	68.231	chr1	7829638	8021460	191823
151	bin151	68.505	chr1	8021461	8185186	163726
152	bin152	68.778	chr1	8185187	8323560	138374
153	bin153	69.327	chr1	8323561	8350965	27405
154	bin154	71.013	chr1	8350966	8404808	53843
155	bin155	71.842	chr1	8404809	8428553	23745
156	bin156	72.392	chr1	8428554	8490320	61767
157	bin157	72.665	chr1	8490321	8491819	1499
158	bin158	73.214	chr1	8491820	8517035	25216
159	bin159	73.488	chr1	8517036	8539043	22008
160	bin160	74.037	chr1	8539044	8541061	2018
161	bin161	74.587	chr1	8541062	8613660	72599
162	bin162	74.86	chr1	8613661	8669158	55498
163	bin163	75.133	chr1	8669159	8743821	74663
164	bin164	75.406	chr1	8743822	8871376	127555
165	bin165	75.956	chr1	8871377	8906765	35389
166	bin166	76.229	chr1	8906766	8927565	20800
167	bin167	76.778	chr1	8927566	8935951	8386
168	bin168	77.328	chr1	8935952	8949780	13829
169	bin169	77.601	chr1	8949781	8975476	25696
170	bin170	77.874	chr1	8975477	9205431	229955
171	bin171	78.148	chr1	9205432	9210384	4953
172	bin172	78.421	chr1	9210385	9276879	66495
173	bin173	78.97	chr1	9276880	9307564	30685
174	bin174	79.243	chr1	9307565	9375550	67986
175	bin175	79.517	chr1	9375551	9636128	260578
176	bin176	79.79	chr1	9636129	10113838	477710
177	bin177	80.063	chr1	10113839	10117681	3843
178	bin178	80.336	chr1	10117682	10230792	113111
179	bin179	80.61	chr1	10230793	10232156	1364
180	bin180	80.883	chr1	10232157	10312329	80173
181	bin181	81.156	chr1	10312330	10757629	445300
182	bin182	81.429	chr1	10757630	10808478	50849
183	bin183	81.703	chr1	10808479	10845607	37129
184	bin184	81.976	chr1	10845608	10869008	23401
185	bin185	82.249	chr1	10869009	11374809	505801
186	bin186	82.249	chr1	11374810	11521578	146769
187	bin187	82.522	chr1	11521579	11939382	417804
188	bin188	83.072	chr1	11939383	13629946	1690564
189	bin189	83.621	chr1	13629947	24242604	10612658
190	bin190	83.894	chr1	24242605	24668640	426036
191	bin191	84.168	chr1	24668641	24859381	190741
192	bin192	84.441	chr1	24859382	24905594	46213
193	bin193	84.714	chr1	24905595	25417803	512209
194	bin194	84.987	chr1	25417804	25801285	383482
195	bin195	85.261	chr1	25801286	25913408	112123
196	bin196	85.81	chr1	25913409	25931421	18013
197	bin197	86.083	chr1	25931422	25983304	51883
198	bin198	86.356	chr1	25983305	25988890	5586
199	bin199	86.63	chr1	25988891	26130679	141789
200	bin200	86.903	chr1	26130680	26156629	25950
201	bin201	87.176	chr1	26156630	26175192	18563
202	bin202	87.726	chr1	26175193	27042957	867765
203	bin203	87.999	chr1	27042958	27378833	335876
204	bin204	87.999	chr1	27378834	27557046	178213
205	bin205	87.999	chr1	27557047	28746317	1189271
206	bin206	88.548	chr1	28746318	28837941	91624
207	bin207	88.822	chr1	28837942	28974585	136644
208	bin208	89.095	chr1	28974586	29111595	137010
209	bin209	89.368	chr1	29111596	29282728	171133
210	bin210	89.641	chr1	29282729	29294616	11888
211	bin211	89.914	chr1	29294617	29304801	10185
212	bin212	90.188	chr1	29304802	29389337	84536
213	bin213	90.461	chr1	29389338	29406442	17105
214	bin214	90.734	chr1	29406443	29451988	45546
215	bin215	91.007	chr1	29451989	29544633	92645
216	bin216	91.557	chr1	29544634	29562644	18011
217	bin217	91.83	chr1	29562645	29629896	67252
218	bin218	92.659	chr1	29629897	29650397	20501
219	bin219	93.208	chr1	29650398	29711823	61426
220	bin220	93.758	chr1	29711824	29748356	36533
221	bin221	94.031	chr1	29748357	29993356	245000
222	bin222	94.304	chr1	29993357	30058251	64895
223	bin223	94.577	chr1	30058252	30104983	46732
224	bin224	94.851	chr1	30104984	30110418	5435
225	bin225	95.124	chr1	30110419	30241192	130774
226	bin226	95.397	chr1	30241193	30331001	89809
227	bin227	95.67	chr1	30331002	30370161	39160
228	bin228	96.22	chr1	30370162	30373998	3837
229	bin229	96.493	chr1	30373999	30393015	19017
230	bin230	96.766	chr1	30393016	30445050	52035
231	bin231	97.04	chr1	30445051	30452008	6958
232	bin232	97.868	chr1	30452009	30511052	59044
233	bin233	98.142	chr1	30511053	30597547	86495
234	bin234	98.691	chr1	30597548	30651948	54401
235	bin235	98.964	chr1	30651949	30691129	39181
236	bin236	99.237	chr1	30691130	30730608	39479
237	bin237	99.511	chr1	30730609	30766226	35618
238	bin238	100.06	chr1	30766227	30776685	10459
239	bin239	100.333	chr1	30776686	30851889	75204
240	bin240	100.607	chr1	30851890	30913555	61666
241	bin241	100.88	chr1	30913556	30992082	78527
242	bin242	101.153	chr1	30992083	31012738	20656
243	bin243	101.426	chr1	31012739	31179474	166736
244	bin244	101.7	chr1	31179475	31206070	26596
245	bin245	101.973	chr1	31206071	31400563	194493
246	bin246	102.246	chr1	31400564	31423223	22660
247	bin247	102.795	chr1	31423224	31577178	153955
248	bin248	103.069	chr1	31577179	31615026	37848
249	bin249	103.342	chr1	31615027	32054959	439933
250	bin250	103.615	chr1	32054960	32159589	104630
251	bin251	103.888	chr1	32159590	32465328	305739
252	bin252	104.162	chr1	32465329	32536599	71271
253	bin253	104.711	chr1	32536600	32686237	149638
254	bin254	104.984	chr1	32686238	32873515	187278
255	bin255	105.258	chr1	32873516	32948809	75294
256	bin256	105.531	chr1	32948810	33019981	71172
257	bin257	105.804	chr1	33019982	33396779	376798
258	bin258	105.804	chr1	33396780	33479878	83099
259	bin259	106.077	chr1	33479879	33711665	231787
260	bin260	106.627	chr1	33711666	33768664	56999
261	bin261	107.176	chr1	33768665	34017812	249148
262	bin262	107.449	chr1	34017813	34229331	211519
263	bin263	107.723	chr1	34229332	34272289	42958
264	bin264	107.996	chr1	34272290	34295436	23147
265	bin265	108.269	chr1	34295437	34604497	309061
266	bin266	108.542	chr1	34604498	34870824	266327
267	bin267	108.816	chr1	34870825	34993494	122670
268	bin268	109.644	chr1	34993495	34997068	3574
269	bin269	109.918	chr1	34997069	35531823	534755
270	bin270	110.191	chr1	35531824	35538055	6232
271	bin271	110.74	chr1	35538056	35720505	182450
272	bin272	111.013	chr1	35720506	35741113	20608
273	bin273	111.287	chr1	35741114	36161599	420486
274	bin274	111.56	chr1	36161600	36490504	328905
275	bin275	111.833	chr1	36490505	36641760	151256
276	bin276	112.383	chr1	36641761	36696485	54725
277	bin277	112.656	chr1	36696486	36716287	19802
278	bin278	112.929	chr1	36716288	37325387	609100
279	bin279	113.202	chr1	37325388	37327952	2565
280	bin280	113.752	chr1	37327953	37721861	393909
281	bin281	114.025	chr1	37721862	37723421	1560
282	bin282	114.298	chr1	37723422	37725315	1894
283	bin283	115.127	chr1	37725316	37728383	3068
284	bin284	115.956	chr1	37728384	37775891	47508
285	bin285	116.229	chr1	37775892	37778377	2486
286	bin286	116.502	chr1	37778378	37899760	121383
287	bin287	117.331	chr1	37899761	38164143	264383
288	bin288	117.604	chr1	38164144	38184638	20495
289	bin289	118.154	chr1	38184639	38185960	1322
290	bin290	118.427	chr1	38185961	38482242	296282
291	bin291	118.7	chr1	38482243	38614891	132649
292	bin292	118.973	chr1	38614892	38640518	25627
293	bin293	119.247	chr1	38640519	38677665	37147
294	bin294	119.52	chr1	38677666	38766394	88729
295	bin295	119.793	chr1	38766395	38828570	62176
296	bin296	120.066	chr1	38828571	38872427	43857
297	bin297	120.34	chr1	38872428	38876560	4133
298	bin298	120.613	chr1	38876561	39176813	300253
299	bin299	120.886	chr1	39176814	39451755	274942
300	bin300	121.159	chr1	39451756	39508692	56937
301	bin301	121.433	chr1	39508693	39510730	2038
302	bin302	121.706	chr1	39510731	39517399	6669
303	bin303	122.255	chr1	39517400	39538134	20735
304	bin304	122.528	chr1	39538135	39616228	78094
305	bin305	123.078	chr1	39616229	39627341	11113
306	bin306	123.351	chr1	39627342	39633142	5801
307	bin307	123.624	chr1	39633143	39680863	47721
308	bin308	123.898	chr1	39680864	39690904	10041
309	bin309	124.171	chr1	39690905	39752581	61677
310	bin310	124.444	chr1	39752582	39781561	28980
311	bin311	124.717	chr1	39781562	39819189	37628
312	bin312	124.99	chr1	39819190	39851360	32171
313	bin313	125.264	chr1	39851361	39857285	5925
314	bin314	125.537	chr1	39857286	39940479	83194
315	bin315	125.81	chr1	39940480	39944962	4483
316	bin316	126.083	chr1	39944963	39961947	16985
317	bin317	126.633	chr1	39961948	39974490	12543
318	bin318	126.906	chr1	39974491	40070670	96180
319	bin319	127.179	chr1	40070671	40147474	76804
320	bin320	127.453	chr1	40147475	40635586	488112
321	bin321	128.564	chr1	40635587	40768945	133359
322	bin322	128.837	chr1	40768946	40828749	59804
323	bin323	129.11	chr1	40828750	40847453	18704
324	bin324	129.939	chr1	40847454	40849805	2352
325	bin325	130.212	chr1	40849806	40902784	52979
326	bin326	130.486	chr1	40902785	40906980	4196
327	bin327	130.759	chr1	40906981	41003432	96452
328	bin328	131.032	chr1	41003433	41004982	1550
329	bin329	131.305	chr1	41004983	41046573	41591
330	bin330	131.578	chr1	41046574	41072188	25615
331	bin331	132.128	chr1	41072189	41297072	224884
332	bin332	132.401	chr1	41297073	41449534	152462
333	bin333	133.23	chr1	41449535	41512928	63394
334	bin334	133.503	chr1	41512929	41598069	85141
335	bin335	133.776	chr1	41598070	41644189	46120
336	bin336	134.05	chr1	41644190	41682803	38614
337	bin337	134.323	chr1	41682804	41708563	25760
338	bin338	134.872	chr1	41708564	41769526	60963
339	bin339	135.146	chr1	41769527	41833874	64348
340	bin340	136.257	chr1	41833875	41991973	158099
341	bin341	137.086	chr1	41991974	42087443	95470
342	bin342	137.635	chr1	42087444	42146886	59443
343	bin343	139.032	chr1	42146887	42161210	14324
344	bin344	139.305	chr1	42161211	42235782	74572
345	bin345	139.579	chr1	42235783	42268130	32348
346	bin346	139.852	chr1	42268131	42320110	51980
347	bin347	141.83	chr1	42320111	42321625	1515
348	bin348	142.104	chr1	42321626	42325046	3421
349	bin349	142.932	chr1	42325047	42326453	1407
350	bin350	143.482	chr1	42326454	42411885	85432
351	bin351	143.755	chr1	42411886	42427663	15778
352	bin352	144.304	chr1	42427664	42501379	73716
353	bin353	144.578	chr1	42501380	42503356	1977
354	bin354	144.851	chr1	42503357	42559562	56206
355	bin355	145.124	chr1	42559563	42565751	6189
356	bin356	145.397	chr1	42565752	42592796	27045
357	bin357	145.671	chr1	42592797	42651342	58546
358	bin358	145.944	chr1	42651343	42685084	33742
359	bin359	146.217	chr1	42685085	42855101	170017
360	bin360	146.49	chr1	42855102	42936065	80964
361	bin361	146.764	chr1	42936066	42989319	53254
362	bin362	147.313	chr1	42989320	43041029	51710
363	bin363	147.586	chr1	43041030	43044764	3735
364	bin364	147.859	chr1	43044765	43046454	1690
365	bin365	148.133	chr1	43046455	43092794	46340
366	bin366	148.406	chr1	43092795	43188757	95963
367	bin367	148.679	chr1	43188758	43257729	68972
368	bin368	148.952	chr1	43257730	43296574	38845
369	bin369	149.226	chr1	43296575	43300414	3840
370	bin370	149.499	chr1	43300415	43310620	10206
371	bin371	149.772	chr1	43310621	43344561	33941
372	bin372	150.045	chr1	43344562	43386372	41811
373	bin373	150.595	chr1	43386373	43391414	5042
374	bin374	150.868	chr1	43391415	43415304	23890
375	bin375	151.141	chr1	43415305	43423460	8156
376	bin376	151.414	chr1	43423461	43436163	12703
377	bin377	152.243	chr1	43436164	43472356	36193
378	bin378	152.516	chr1	43472357	43491754	19398
379	bin379	153.066	chr1	43491755	43529646	37892
380	bin380	153.895	chr1	43529647	43535744	6098
381	bin381	154.724	chr1	43535745	43575637	39893
382	bin382	155.552	chr1	43575638	43594052	18415
383	bin383	156.102	chr1	43594053	43606906	12854
384	bin384	157.788	chr1	43606907	43678811	71905
385	bin385	158.337	chr1	43678812	43727528	48717
386	bin386	158.611	chr1	43727529	43865368	137840
387	bin387	158.884	chr1	43865369	43879339	13971
388	bin388	159.157	chr1	43879340	43886235	6896
389	bin389	159.43	chr1	43886236	43896382	10147
390	bin390	159.703	chr1	43896383	43935439	39057
391	bin391	159.977	chr1	43935440	43946021	10582
392	bin392	160.526	chr1	43946022	43964498	18477
393	bin393	160.799	chr1	43964499	44060132	95634
394	bin394	161.628	chr1	44060133	44065533	5401
395	bin395	162.457	chr1	44065534	44118020	52487
396	bin396	163.006	chr1	44118021	44124748	6728
397	bin397	163.28	chr1	44124749	44149849	25101
398	bin398	163.553	chr1	44149850	44174372	24523
399	bin399	163.826	chr1	44174373	44177241	2869
400	bin400	164.099	chr1	44177242	44233120	55879
401	bin401	164.928	chr1	44233121	44240156	7036
402	bin402	165.478	chr1	44240157	44266425	26269
403	bin403	165.751	chr1	44266426	44279304	12879
404	bin404	166.024	chr1	44279305	44312520	33216
405	bin405	166.297	chr1	44312521	44409948	97428
406	bin406	166.571	chr1	44409949	44420925	10977
407	bin407	166.844	chr1	44420926	44425970	5045
408	bin408	167.117	chr1	44425971	44603498	177528
409	bin409	0	chr2	1	46157	46157
410	bin410	0.273	chr2	46158	48921	2764
411	bin411	0.546	chr2	48922	59857	10936
412	bin412	0.819	chr2	59858	66981	7124
413	bin413	1.093	chr2	66982	88183	21202
414	bin414	1.366	chr2	88184	92974	4791
415	bin415	1.639	chr2	92975	141089	48115
416	bin416	2.188	chr2	141090	146942	5853
417	bin417	2.738	chr2	146943	148260	1318
418	bin418	3.287	chr2	148261	150948	2688
419	bin419	3.561	chr2	150949	158140	7192
420	bin420	5.247	chr2	158141	205454	47314
421	bin421	9.055	chr2	205455	212508	7054
422	bin422	10.452	chr2	212509	261489	48981
423	bin423	10.725	chr2	261490	267795	6306
424	bin424	10.999	chr2	267796	379994	112199
425	bin425	11.272	chr2	379995	474468	94474
426	bin426	12.383	chr2	474469	477056	2588
427	bin427	12.656	chr2	477057	498211	21155
428	bin428	12.93	chr2	498212	565371	67160
429	bin429	13.479	chr2	565372	573802	8431
430	bin430	13.752	chr2	573803	592676	18874
431	bin431	14.026	chr2	592677	594128	1452
432	bin432	14.575	chr2	594129	596665	2537
433	bin433	14.848	chr2	596666	607190	10525
434	bin434	15.121	chr2	607191	646784	39594
435	bin435	15.395	chr2	646785	1051060	404276
436	bin436	15.668	chr2	1051061	1088712	37652
437	bin437	15.941	chr2	1088713	1138814	50102
438	bin438	16.214	chr2	1138815	1144466	5652
439	bin439	16.488	chr2	1144467	1154525	10059
440	bin440	16.761	chr2	1154526	1195273	40748
441	bin441	17.034	chr2	1195274	1200461	5188
442	bin442	17.307	chr2	1200462	1229624	29163
443	bin443	17.581	chr2	1229625	1232879	3255
444	bin444	18.692	chr2	1232880	1237897	5018
445	bin445	19.521	chr2	1237898	1241629	3732
446	bin446	19.794	chr2	1241630	1246812	5183
447	bin447	20.067	chr2	1246813	1276924	30112
448	bin448	20.34	chr2	1276925	1323325	46401
449	bin449	20.614	chr2	1323326	1379182	55857
450	bin450	20.887	chr2	1379183	1384740	5558
451	bin451	21.16	chr2	1384741	1535823	151083
452	bin452	21.16	chr2	1535824	1569645	33822
453	bin453	21.709	chr2	1569646	1786236	216591
454	bin454	21.983	chr2	1786237	1788055	1819
455	bin455	21.983	chr2	1788056	1821428	33373
456	bin456	22.532	chr2	1821429	2125050	303622
457	bin457	23.082	chr2	2125051	2153229	28179
458	bin458	23.631	chr2	2153230	2157129	3900
459	bin459	23.904	chr2	2157130	2244701	87572
460	bin460	24.178	chr2	2244702	2268121	23420
461	bin461	25.006	chr2	2268122	2280653	12532
462	bin462	26.118	chr2	2280654	2366189	85536
463	bin463	26.391	chr2	2366190	2377875	11686
464	bin464	26.664	chr2	2377876	2387899	10024
465	bin465	27.214	chr2	2387900	2396908	9009
466	bin466	28.042	chr2	2396909	2434859	37951
467	bin467	28.316	chr2	2434860	2449729	14870
468	bin468	28.589	chr2	2449730	2453281	3552
469	bin469	28.862	chr2	2453282	2503699	50418
470	bin470	29.135	chr2	2503700	2512948	9249
471	bin471	29.685	chr2	2512949	2540310	27362
472	bin472	29.958	chr2	2540311	2562692	22382
473	bin473	30.231	chr2	2562693	2572039	9347
474	bin474	30.781	chr2	2572040	2632902	60863
475	bin475	31.054	chr2	2632903	2701589	68687
476	bin476	31.883	chr2	2701590	2742250	40661
477	bin477	32.156	chr2	2742251	2749160	6910
478	bin478	32.985	chr2	2749161	2783280	34120
479	bin479	34.382	chr2	2783281	2848950	65670
480	bin480	34.931	chr2	2848951	2870908	21958
481	bin481	35.76	chr2	2870909	2916246	45338
482	bin482	36.033	chr2	2916247	2919868	3622
483	bin483	36.306	chr2	2919869	2970595	50727
484	bin484	36.856	chr2	2970596	3015754	45159
485	bin485	37.129	chr2	3015755	3032210	16456
486	bin486	37.402	chr2	3032211	3121560	89350
487	bin487	38.231	chr2	3121561	3141324	19764
488	bin488	39.343	chr2	3141325	3156143	14819
489	bin489	39.616	chr2	3156144	3176408	20265
490	bin490	39.889	chr2	3176409	3186152	9744
491	bin491	40.438	chr2	3186153	3194516	8364
492	bin492	40.712	chr2	3194517	3247438	52922
493	bin493	41.261	chr2	3247439	3253069	5631
494	bin494	41.534	chr2	3253070	3340027	86958
495	bin495	41.808	chr2	3340028	3427984	87957
496	bin496	42.081	chr2	3427985	3529668	101684
497	bin497	43.192	chr2	3529669	3533630	3962
498	bin498	43.742	chr2	3533631	3540726	7096
499	bin499	44.015	chr2	3540727	3562885	22159
500	bin500	44.564	chr2	3562886	3565044	2159
501	bin501	44.838	chr2	3565045	4037598	472554
502	bin502	45.111	chr2	4037599	4054124	16526
503	bin503	45.384	chr2	4054125	4113389	59265
504	bin504	45.657	chr2	4113390	4116334	2945
505	bin505	45.93	chr2	4116335	4230654	114320
506	bin506	46.204	chr2	4230655	4244753	14099
507	bin507	46.477	chr2	4244754	4246531	1778
508	bin508	46.75	chr2	4246532	4341976	95445
509	bin509	47.023	chr2	4341977	4365687	23711
510	bin510	47.297	chr2	4365688	4373111	7424
511	bin511	47.57	chr2	4373112	4550143	177032
512	bin512	47.843	chr2	4550144	4759459	209316
513	bin513	48.116	chr2	4759460	4799222	39763
514	bin514	48.389	chr2	4799223	4838309	39087
515	bin515	48.663	chr2	4838310	4851762	13453
516	bin516	48.936	chr2	4851763	4875286	23524
517	bin517	49.209	chr2	4875287	4998616	123330
518	bin518	49.482	chr2	4998617	5245609	246993
519	bin519	49.756	chr2	5245610	5253124	7515
520	bin520	50.029	chr2	5253125	5310543	57419
521	bin521	50.302	chr2	5310544	5439396	128853
522	bin522	50.575	chr2	5439397	5444432	5036
523	bin523	51.687	chr2	5444433	5460607	16175
524	bin524	51.96	chr2	5460608	5491335	30728
525	bin525	52.233	chr2	5491336	5707572	216237
526	bin526	52.506	chr2	5707573	5792308	84736
527	bin527	52.779	chr2	5792309	5894121	101813
528	bin528	53.053	chr2	5894122	6007268	113147
529	bin529	53.435	chr2	6007269	6204178	196910
530	bin530	53.817	chr2	6204179	6240304	36126
531	bin531	54.198	chr2	6240305	6425918	185614
532	bin532	54.58	chr2	6425919	6427102	1184
533	bin533	54.962	chr2	6427103	6742484	315382
534	bin534	55.344	chr2	6742485	6807491	65007
535	bin535	55.726	chr2	6807492	6809802	2311
536	bin536	56.108	chr2	6809803	6861539	51737
537	bin537	56.49	chr2	6861540	6882558	21019
538	bin538	56.872	chr2	6882559	6948046	65488
539	bin539	57.254	chr2	6948047	7087381	139335
540	bin540	58.191	chr2	7087382	7088561	1180
541	bin541	58.573	chr2	7088562	7090357	1796
542	bin542	58.955	chr2	7090358	7113160	22803
543	bin543	59.337	chr2	7113161	7142895	29735
544	bin544	59.995	chr2	7142896	7144031	1136
545	bin545	60.377	chr2	7144032	7160330	16299
546	bin546	60.759	chr2	7160331	7168866	8536
547	bin547	61.141	chr2	7168867	7189114	20248
548	bin548	61.523	chr2	7189115	7303085	113971
549	bin549	61.905	chr2	7303086	7332595	29510
550	bin550	62.287	chr2	7332596	7348575	15980
551	bin551	62.669	chr2	7348576	7409624	61049
552	bin552	63.051	chr2	7409625	7450339	40715
553	bin553	63.433	chr2	7450340	7470288	19949
554	bin554	63.815	chr2	7470289	7554942	84654
555	bin555	64.197	chr2	7554943	7570612	15670
556	bin556	64.579	chr2	7570613	7604864	34252
557	bin557	65.237	chr2	7604865	7616561	11697
558	bin558	65.895	chr2	7616562	7662677	46116
559	bin559	67.115	chr2	7662678	7665008	2331
560	bin560	67.497	chr2	7665009	7673719	8711
561	bin561	67.879	chr2	7673720	7712887	39168
562	bin562	68.096	chr2	7712888	7755924	43037
563	bin563	68.587	chr2	7755925	7879131	123207
564	bin564	69.077	chr2	7879132	7883266	4135
565	bin565	69.568	chr2	7883267	7885561	2295
566	bin566	70.335	chr2	7885562	7901645	16084
567	bin567	70.826	chr2	7901646	7941873	40228
568	bin568	71.316	chr2	7941874	7943734	1861
569	bin569	71.807	chr2	7943735	7960396	16662
570	bin570	72.574	chr2	7960397	8031996	71600
571	bin571	73.064	chr2	8031997	8131903	99907
572	bin572	73.555	chr2	8131904	8399070	267167
573	bin573	74.046	chr2	8399071	8739276	340206
574	bin574	74.536	chr2	8739277	8875895	136619
575	bin575	75.027	chr2	8875896	8915385	39490
576	bin576	75.518	chr2	8915386	8997983	82598
577	bin577	76.008	chr2	8997984	9647664	649681
578	bin578	76.499	chr2	9647665	9714516	66852
579	bin579	76.989	chr2	9714517	9752678	38162
580	bin580	77.48	chr2	9752679	9772938	20260
581	bin581	77.861	chr2	9772939	9782815	9877
582	bin582	78.514	chr2	9782816	9858314	75499
583	bin583	79.168	chr2	9858315	9873043	14729
584	bin584	79.822	chr2	9873044	9910862	37819
585	bin585	80.475	chr2	9910863	9963246	52384
586	bin586	81.405	chr2	9963247	10152712	189466
587	bin587	82.059	chr2	10152713	10329917	177205
588	bin588	82.713	chr2	10329918	10344028	14111
589	bin589	83.366	chr2	10344029	10441987	97959
590	bin590	83.856	chr2	10441988	10806695	364708
591	bin591	84.508	chr2	10806696	11912780	1106085
592	bin592	85.433	chr2	11912781	12339216	426436
593	bin593	86.359	chr2	12339217	12362163	22947
594	bin594	87.284	chr2	12362164	12375479	13316
595	bin595	88.21	chr2	12375480	12706507	331028
596	bin596	89.135	chr2	12706508	13007057	300550
597	bin597	89.787	chr2	13007058	13620294	613237
598	bin598	90.713	chr2	13620295	13960091	339797
599	bin599	91.639	chr2	13960092	14122196	162105
600	bin600	92.564	chr2	14122197	14529131	406935
601	bin601	93.49	chr2	14529132	15391192	862061
602	bin602	94.415	chr2	15391193	16645384	1254192
603	bin603	95.341	chr2	16645385	16731792	86408
604	bin604	96.266	chr2	16731793	16788434	56642
605	bin605	97.192	chr2	16788435	16861992	73558
606	bin606	98.393	chr2	16861993	16863870	1878
607	bin607	99.319	chr2	16863871	17075905	212035
608	bin608	100.244	chr2	17075906	17173650	97745
609	bin609	101.17	chr2	17173651	18532571	1358921
610	bin610	102.095	chr2	18532572	18687362	154791
611	bin611	103.021	chr2	18687363	18719574	32212
612	bin612	103.946	chr2	18719575	18759353	39779
613	bin613	104.872	chr2	18759354	26008261	7248908
614	bin614	105.797	chr2	26008262	26356997	348736
615	bin615	106.723	chr2	26356998	26840387	483390
616	bin616	107.648	chr2	26840388	27579436	739049
617	bin617	108.574	chr2	27579437	27817084	237648
618	bin618	109.499	chr2	27817085	28136609	319525
619	bin619	110.425	chr2	28136610	28191109	54500
620	bin620	111.35	chr2	28191110	28348790	157681
621	bin621	112.276	chr2	28348791	28755106	406316
622	bin622	112.928	chr2	28755107	28878415	123309
623	bin623	113.691	chr2	28878416	29112068	233653
624	bin624	114.453	chr2	29112069	29317197	205129
625	bin625	114.942	chr2	29317198	29323788	6591
626	bin626	115.596	chr2	29323789	29341660	17872
627	bin627	116.25	chr2	29341661	29378190	36530
628	bin628	116.903	chr2	29378191	29692976	314786
629	bin629	117.557	chr2	29692977	29836878	143902
630	bin630	118.211	chr2	29836879	29863951	27073
631	bin631	118.864	chr2	29863952	29902265	38314
632	bin632	119.794	chr2	29902266	29917260	14995
633	bin633	120.448	chr2	29917261	30096457	179197
634	bin634	121.102	chr2	30096458	30501971	405514
635	bin635	121.755	chr2	30501972	30736384	234413
636	bin636	122.409	chr2	30736385	30761632	25248
637	bin637	123.063	chr2	30761633	30835339	73707
638	bin638	123.716	chr2	30835340	30875144	39805
639	bin639	124.097	chr2	30875145	31103980	228836
640	bin640	124.751	chr2	31103981	31123411	19431
641	bin641	125.404	chr2	31123412	31169925	46514
642	bin642	126.058	chr2	31169926	31232358	62433
643	bin643	126.712	chr2	31232359	31239592	7234
644	bin644	127.202	chr2	31239593	31628411	388819
645	bin645	127.693	chr2	31628412	31675512	47101
646	bin646	128.184	chr2	31675513	31744247	68735
647	bin647	128.674	chr2	31744248	31776381	32134
648	bin648	129.165	chr2	31776382	31873944	97563
649	bin649	129.655	chr2	31873945	31887165	13221
650	bin650	130.146	chr2	31887166	32455162	567997
651	bin651	130.637	chr2	32455163	32513322	58160
652	bin652	131.127	chr2	32513323	32967198	453876
653	bin653	131.618	chr2	32967199	33017811	50613
654	bin654	132.385	chr2	33017812	33063726	45915
655	bin655	132.876	chr2	33063727	33093887	30161
656	bin656	133.366	chr2	33093888	33272935	179048
657	bin657	133.857	chr2	33272936	33351412	78477
658	bin658	134.347	chr2	33351413	33364577	13165
659	bin659	134.838	chr2	33364578	33469092	104515
660	bin660	135.055	chr2	33469093	33816856	347764
661	bin661	135.437	chr2	33816857	33835546	18690
662	bin662	135.819	chr2	33835547	33892190	56644
663	bin663	136.201	chr2	33892191	33941954	49764
664	bin664	136.583	chr2	33941955	33980910	38956
665	bin665	136.965	chr2	33980911	33985157	4247
666	bin666	137.347	chr2	33985158	33998047	12890
667	bin667	137.729	chr2	33998048	34013646	15599
668	bin668	138.111	chr2	34013647	34029772	16126
669	bin669	138.493	chr2	34029773	34051196	21424
670	bin670	138.875	chr2	34051197	34064685	13489
671	bin671	139.257	chr2	34064686	34068009	3324
672	bin672	139.639	chr2	34068010	34091277	23268
673	bin673	140.021	chr2	34091278	34135809	44532
674	bin674	140.402	chr2	34135810	34346594	210785
675	bin675	140.511	chr2	34346595	34412012	65418
676	bin676	140.893	chr2	34412013	34696700	284688
677	bin677	141.275	chr2	34696701	34763701	67001
678	bin678	141.657	chr2	34763702	34866976	103275
679	bin679	142.039	chr2	34866977	35574577	707601
680	bin680	142.421	chr2	35574578	36374684	800107
681	bin681	142.803	chr2	36374685	36416895	42211
682	bin682	143.185	chr2	36416896	36546105	129210
683	bin683	143.567	chr2	36546106	36599527	53422
684	bin684	143.948	chr2	36599528	36652358	52831
685	bin685	144.33	chr2	36652359	36656405	4047
686	bin686	144.989	chr2	36656406	36723874	67469
687	bin687	145.371	chr2	36723875	36795106	71232
688	bin688	145.752	chr2	36795107	36986874	191768
689	bin689	146.134	chr2	36986875	37012443	25569
690	bin690	146.793	chr2	37012444	37109952	97509
691	bin691	147.174	chr2	37109953	37129753	19801
692	bin692	147.556	chr2	37129754	37189253	59500
693	bin693	147.938	chr2	37189254	37301521	112268
694	bin694	148.32	chr2	37301522	37409955	108434
695	bin695	148.702	chr2	37409956	37468554	58599
696	bin696	148.811	chr2	37468555	37532033	63479
697	bin697	149.084	chr2	37532034	37619402	87369
698	bin698	149.357	chr2	37619403	37800534	181132
699	bin699	149.631	chr2	37800535	38219036	418502
700	bin700	150.18	chr2	38219037	38316669	97633
701	bin701	150.453	chr2	38316670	38319584	2915
702	bin702	150.726	chr2	38319585	38345080	25496
703	bin703	151	chr2	38345081	38361417	16337
704	bin704	151.273	chr2	38361418	38555289	193872
705	bin705	151.546	chr2	38555290	38722469	167180
706	bin706	151.819	chr2	38722470	38788036	65567
707	bin707	152.093	chr2	38788037	38859892	71856
708	bin708	152.366	chr2	38859893	38913704	53812
709	bin709	152.639	chr2	38913705	38924446	10742
710	bin710	152.912	chr2	38924447	38957791	33345
711	bin711	153.186	chr2	38957792	38994290	36499
712	bin712	153.735	chr2	38994291	38995335	1045
713	bin713	154.008	chr2	38995336	39031400	36065
714	bin714	154.281	chr2	39031401	39096452	65052
715	bin715	154.555	chr2	39096453	39144704	48252
716	bin716	154.828	chr2	39144705	39194340	49636
717	bin717	155.101	chr2	39194341	39237010	42670
718	bin718	155.374	chr2	39237011	39240303	3293
719	bin719	155.648	chr2	39240304	39573649	333346
720	bin720	155.921	chr2	39573650	39631227	57578
721	bin721	156.194	chr2	39631228	39723242	92015
722	bin722	156.467	chr2	39723243	39849556	126314
723	bin723	156.74	chr2	39849557	39871508	21952
724	bin724	157.569	chr2	39871509	39882716	11208
725	bin725	157.843	chr2	39882717	39892162	9446
726	bin726	158.116	chr2	39892163	39951184	59022
727	bin727	158.389	chr2	39951185	39995833	44649
728	bin728	158.662	chr2	39995834	40059524	63691
729	bin729	158.935	chr2	40059525	40168852	109328
730	bin730	159.209	chr2	40168853	40219144	50292
731	bin731	159.482	chr2	40219145	40301185	82041
732	bin732	159.755	chr2	40301186	40361139	59954
733	bin733	160.028	chr2	40361140	40495355	134216
734	bin734	160.302	chr2	40495356	40662508	167153
735	bin735	160.575	chr2	40662509	40663790	1282
736	bin736	160.848	chr2	40663791	40696178	32388
737	bin737	161.121	chr2	40696179	41245075	548897
738	bin738	161.394	chr2	41245076	41246699	1624
739	bin739	161.668	chr2	41246700	41296464	49765
740	bin740	161.941	chr2	41296465	41320946	24482
741	bin741	162.214	chr2	41320947	41690689	369743
742	bin742	162.487	chr2	41690690	41753895	63206
743	bin743	162.761	chr2	41753896	41862002	108107
744	bin744	163.034	chr2	41862003	41987340	125338
745	bin745	163.583	chr2	41987341	42068162	80822
746	bin746	163.857	chr2	42068163	42118818	50656
747	bin747	164.13	chr2	42118819	42191961	73143
748	bin748	164.959	chr2	42191962	42233207	41246
749	bin749	165.232	chr2	42233208	42248141	14934
750	bin750	165.505	chr2	42248142	42259114	10973
751	bin751	165.778	chr2	42259115	42289697	30583
752	bin752	166.051	chr2	42289698	42341159	51462
753	bin753	166.325	chr2	42341160	42379138	37979
754	bin754	166.598	chr2	42379139	42390466	11328
755	bin755	166.871	chr2	42390467	42393940	3474
756	bin756	167.421	chr2	42393941	42415029	21089
757	bin757	168.532	chr2	42415030	42514269	99240
758	bin758	168.805	chr2	42514270	42592996	78727
759	bin759	169.078	chr2	42592997	42853190	260194
760	bin760	169.352	chr2	42853191	42946970	93780
761	bin761	169.625	chr2	42946971	43108276	161306
762	bin762	169.898	chr2	43108277	43120721	12445
763	bin763	170.171	chr2	43120722	43452510	331789
764	bin764	170.445	chr2	43452511	43650461	197951
765	bin765	170.718	chr2	43650462	43669289	18828
766	bin766	170.991	chr2	43669290	43765002	95713
767	bin767	171.264	chr2	43765003	43793543	28541
768	bin768	171.537	chr2	43793544	43856930	63387
769	bin769	171.811	chr2	43856931	44026888	169958
770	bin770	172.084	chr2	44026889	44142685	115797
771	bin771	172.357	chr2	44142686	44273562	130877
772	bin772	172.63	chr2	44273563	44401256	127694
773	bin773	172.904	chr2	44401257	44424795	23539
774	bin774	174.59	chr2	44424796	44437232	12437
775	bin775	175.139	chr2	44437233	44486731	49499
776	bin776	175.412	chr2	44486732	44614825	128094
777	bin777	175.686	chr2	44614826	44743162	128337
778	bin778	175.959	chr2	44743163	44928781	185619
779	bin779	176.232	chr2	44928782	45237409	308628
780	bin780	176.505	chr2	45237410	45398646	161237
781	bin781	176.778	chr2	45398647	45529331	130685
782	bin782	177.328	chr2	45529332	45558941	29610
783	bin783	177.601	chr2	45558942	45638839	79898
784	bin784	177.874	chr2	45638840	45678814	39975
785	bin785	178.148	chr2	45678815	45846858	168044
786	bin786	178.421	chr2	45846859	46224658	377800
787	bin787	178.694	chr2	46224659	46256612	31954
788	bin788	179.243	chr2	46256613	46257641	1029
789	bin789	180.072	chr2	46257642	46275197	17556
790	bin790	181.184	chr2	46275198	46309408	34211
791	bin791	181.457	chr2	46309409	46325580	16172
792	bin792	181.73	chr2	46325581	46448650	123070
793	bin793	182.559	chr2	46448651	46490432	41782
794	bin794	183.108	chr2	46490433	46495902	5470
795	bin795	183.382	chr2	46495903	46511958	16056
796	bin796	183.655	chr2	46511959	46552304	40346
797	bin797	183.928	chr2	46552305	46635716	83412
798	bin798	184.201	chr2	46635717	46787822	152106
799	bin799	184.751	chr2	46787823	46867231	79409
800	bin800	185.024	chr2	46867232	47012509	145278
801	bin801	185.297	chr2	47012510	47162627	150118
802	bin802	185.57	chr2	47162628	47204110	41483
803	bin803	185.844	chr2	47204111	47327991	123881
804	bin804	186.117	chr2	47327992	47347180	19189
805	bin805	186.39	chr2	47347181	47370165	22985
806	bin806	186.94	chr2	47370166	47432437	62272
807	bin807	187.213	chr2	47432438	47473088	40651
808	bin808	187.486	chr2	47473089	47489970	16882
809	bin809	187.759	chr2	47489971	47533437	43467
810	bin810	188.032	chr2	47533438	47554747	21310
811	bin811	188.306	chr2	47554748	47571783	17036
812	bin812	188.579	chr2	47571784	47578509	6726
813	bin813	188.852	chr2	47578510	47639532	61023
814	bin814	189.125	chr2	47639533	47786715	147183
815	bin815	189.399	chr2	47786716	47882658	95943
816	bin816	189.672	chr2	47882659	47887381	4723
817	bin817	189.945	chr2	47887382	47888635	1254
818	bin818	190.495	chr2	47888636	47919606	30971
819	bin819	190.768	chr2	47919607	47978840	59234
820	bin820	191.317	chr2	47978841	47988417	9577
821	bin821	191.59	chr2	47988418	48028959	40542
822	bin822	192.14	chr2	48028960	48075404	46445
823	bin823	192.413	chr2	48075405	48118360	42956
824	bin824	192.963	chr2	48118361	48200775	82415
825	bin825	193.236	chr2	48200776	48279156	78381
826	bin826	193.785	chr2	48279157	48351636	72480
827	bin827	194.059	chr2	48351637	48562082	210446
828	bin828	194.332	chr2	48562083	48674466	112384
829	bin829	194.881	chr2	48674467	48773385	98919
830	bin830	195.154	chr2	48773386	48779018	5633
831	bin831	195.428	chr2	48779019	48809656	30638
832	bin832	195.977	chr2	48809657	48879662	70006
833	bin833	196.25	chr2	48879663	48889792	10130
834	bin834	196.8	chr2	48889793	49019405	129613
835	bin835	197.073	chr2	49019406	49065799	46394
836	bin836	197.346	chr2	49065800	49076081	10282
837	bin837	197.62	chr2	49076082	49090203	14122
838	bin838	197.893	chr2	49090204	49156465	66262
839	bin839	198.442	chr2	49156466	49158668	2203
840	bin840	198.715	chr2	49158669	49160648	1980
841	bin841	199.265	chr2	49160649	49220630	59982
842	bin842	199.538	chr2	49220631	49258231	37601
843	bin843	199.811	chr2	49258232	49337362	79131
844	bin844	200.085	chr2	49337363	49406189	68827
845	bin845	201.196	chr2	49406190	49419349	13160
846	bin846	201.469	chr2	49419350	49423479	4130
847	bin847	201.742	chr2	49423480	49447007	23528
848	bin848	202.016	chr2	49447008	49450464	3457
849	bin849	202.289	chr2	49450465	49524066	73602
850	bin850	202.562	chr2	49524067	49527098	3032
851	bin851	202.835	chr2	49527099	49550707	23609
852	bin852	203.108	chr2	49550708	49668926	118219
853	bin853	203.382	chr2	49668927	49691082	22156
854	bin854	203.655	chr2	49691083	49703744	12662
855	bin855	203.928	chr2	49703745	49741923	38179
856	bin856	204.201	chr2	49741924	49763391	21468
857	bin857	204.751	chr2	49763392	49854751	91360
858	bin858	205.3	chr2	49854752	49870833	16082
859	bin859	205.574	chr2	49870834	49908844	38011
860	bin860	206.123	chr2	49908845	50022507	113663
861	bin861	206.396	chr2	50022508	50034703	12196
862	bin862	206.946	chr2	50034704	50162085	127382
863	bin863	207.219	chr2	50162086	50206917	44832
864	bin864	207.768	chr2	50206918	50210059	3142
865	bin865	208.042	chr2	50210060	50235023	24964
866	bin866	208.315	chr2	50235024	50241335	6312
867	bin867	208.864	chr2	50241336	50254507	13172
868	bin868	209.138	chr2	50254508	50455981	201474
869	bin869	209.411	chr2	50455982	50460616	4635
870	bin870	209.684	chr2	50460617	50589113	128497
871	bin871	209.957	chr2	50589114	50622094	32981
872	bin872	210.231	chr2	50622095	50630516	8422
873	bin873	210.504	chr2	50630517	50697292	66776
874	bin874	210.777	chr2	50697293	50723538	26246
875	bin875	211.05	chr2	50723539	50803885	80347
876	bin876	211.323	chr2	50803886	50833205	29320
877	bin877	211.597	chr2	50833206	50837984	4779
878	bin878	211.87	chr2	50837985	50874875	36891
879	bin879	212.699	chr2	50874876	50893360	18485
880	bin880	212.972	chr2	50893361	51002429	109069
881	bin881	213.245	chr2	51002430	51017257	14828
882	bin882	213.518	chr2	51017258	51091275	74018
883	bin883	213.792	chr2	51091276	51148293	57018
884	bin884	214.065	chr2	51148294	51153567	5274
885	bin885	215.751	chr2	51153568	51154710	1143
886	bin886	216.862	chr2	51154711	51155980	1270
887	bin887	217.412	chr2	51155981	51205203	49223
888	bin888	219.686	chr2	51205204	51213752	8549
889	bin889	220.235	chr2	51213753	51228396	14644
890	bin890	220.509	chr2	51228397	51376042	147646
891	bin891	221.906	chr2	51376043	51394574	18532
892	bin892	222.179	chr2	51394575	51404584	10010
893	bin893	222.452	chr2	51404585	51407228	2644
894	bin894	223.281	chr2	51407229	51434446	27218
895	bin895	223.554	chr2	51434447	51436956	2510
896	bin896	223.827	chr2	51436957	51461086	24130
897	bin897	224.101	chr2	51461087	51469878	8792
898	bin898	224.374	chr2	51469879	51470907	1029
899	bin899	224.647	chr2	51470908	51761675	290768
900	bin900	0	chr3	1	117163	117163
901	bin901	0.382	chr3	117164	150648	33485
902	bin902	0.764	chr3	150649	355693	205045
903	bin903	1.146	chr3	355694	405464	49771
904	bin904	1.528	chr3	405465	489819	84355
905	bin905	2.186	chr3	489820	495112	5293
906	bin906	2.568	chr3	495113	514802	19690
907	bin907	2.95	chr3	514803	821204	306402
908	bin908	3.332	chr3	821205	824965	3761
909	bin909	3.99	chr3	824966	845797	20832
910	bin910	4.372	chr3	845798	870981	25184
911	bin911	5.03	chr3	870982	878221	7240
912	bin912	5.412	chr3	878222	893393	15172
913	bin913	5.794	chr3	893394	925866	32473
914	bin914	6.176	chr3	925867	930381	4515
915	bin915	8.263	chr3	930382	971943	41562
916	bin916	8.645	chr3	971944	1023407	51464
917	bin917	9.027	chr3	1023408	1104603	81196
918	bin918	9.409	chr3	1104604	1224994	120391
919	bin919	10.067	chr3	1224995	1378490	153496
920	bin920	10.725	chr3	1378491	1420527	42037
921	bin921	13.408	chr3	1420528	1454320	33793
922	bin922	14.066	chr3	1454321	1457916	3596
923	bin923	14.448	chr3	1457917	1506679	48763
924	bin924	14.83	chr3	1506680	1515550	8871
925	bin925	16.213	chr3	1515551	1542737	27187
926	bin926	17.259	chr3	1542738	1565646	22909
927	bin927	17.64	chr3	1565647	1584193	18547
928	bin928	18.294	chr3	1584194	1616368	32175
929	bin929	18.947	chr3	1616369	1729504	113136
930	bin930	21.014	chr3	1729505	1760092	30588
931	bin931	22.506	chr3	1760093	1921563	161471
932	bin932	23.436	chr3	1921564	1984876	63313
933	bin933	24.366	chr3	1984877	2005815	20939
934	bin934	25.02	chr3	2005816	2073328	67513
935	bin935	25.95	chr3	2073329	2084571	11243
936	bin936	26.604	chr3	2084572	2106355	21784
937	bin937	27.534	chr3	2106356	2108755	2400
938	bin938	28.187	chr3	2108756	2111656	2901
939	bin939	28.841	chr3	2111657	2113284	1628
940	bin940	30.05	chr3	2113285	2114659	1375
941	bin941	31.828	chr3	2114660	2130369	15710
942	bin942	32.482	chr3	2130370	2132592	2223
943	bin943	33.136	chr3	2132593	2215629	83037
944	bin944	34.066	chr3	2215630	2392841	177212
945	bin945	34.719	chr3	2392842	2398305	5464
946	bin946	35.373	chr3	2398306	2440237	41932
947	bin947	36.303	chr3	2440238	2456218	15981
948	bin948	36.957	chr3	2456219	2463440	7222
949	bin949	37.61	chr3	2463441	2566905	103465
950	bin950	38.264	chr3	2566906	2616011	49106
951	bin951	38.918	chr3	2616012	2719615	103604
952	bin952	39.571	chr3	2719616	2737906	18291
953	bin953	40.225	chr3	2737907	2867678	129772
954	bin954	40.879	chr3	2867679	2904587	36909
955	bin955	41.809	chr3	2904588	2932950	28363
956	bin956	43.018	chr3	2932951	2938583	5633
957	bin957	43.948	chr3	2938584	2944881	6298
958	bin958	45.158	chr3	2944882	2958720	13839
959	bin959	45.811	chr3	2958721	2968956	10236
960	bin960	46.465	chr3	2968957	2998929	29973
961	bin961	47.119	chr3	2998930	3023167	24238
962	bin962	47.772	chr3	3023168	3232787	209620
963	bin963	48.426	chr3	3232788	3331342	98555
964	bin964	49.08	chr3	3331343	3423000	91658
965	bin965	49.734	chr3	3423001	3554276	131276
966	bin966	50.387	chr3	3554277	3762192	207916
967	bin967	51.041	chr3	3762193	3859368	97176
968	bin968	51.695	chr3	3859369	4177599	318231
969	bin969	52.348	chr3	4177600	4260281	82682
970	bin970	53.278	chr3	4260282	4264402	4121
971	bin971	54.208	chr3	4264403	4272578	8176
972	bin972	55.138	chr3	4272579	4343504	70926
973	bin973	55.792	chr3	4343505	4353751	10247
974	bin974	56.446	chr3	4353752	4456369	102618
975	bin975	57.099	chr3	4456370	4476204	19835
976	bin976	57.753	chr3	4476205	4534858	58654
977	bin977	58.407	chr3	4534859	4535887	1029
978	bin978	59.06	chr3	4535888	4540605	4718
979	bin979	59.714	chr3	4540606	5215105	674500
980	bin980	60.368	chr3	5215106	5671015	455910
981	bin981	61.298	chr3	5671016	5679371	8356
982	bin982	61.952	chr3	5679372	5683862	4491
983	bin983	62.882	chr3	5683863	5688179	4317
984	bin984	63.262	chr3	5688180	5706313	18134
985	bin985	63.753	chr3	5706314	5731494	25181
986	bin986	64.52	chr3	5731495	5764968	33474
987	bin987	65.286	chr3	5764969	5777409	12441
988	bin988	65.777	chr3	5777410	5782992	5583
989	bin989	66.268	chr3	5782993	5827122	44130
990	bin990	66.758	chr3	5827123	5980585	153463
991	bin991	67.249	chr3	5980586	5985567	4982
992	bin992	67.74	chr3	5985568	5994317	8750
993	bin993	68.23	chr3	5994318	6372296	377979
994	bin994	68.721	chr3	6372297	6478823	106527
995	bin995	69.211	chr3	6478824	6491899	13076
996	bin996	69.592	chr3	6491900	6586645	94746
997	bin997	70.246	chr3	6586646	6709746	123101
998	bin998	70.899	chr3	6709747	6797629	87883
999	bin999	71.553	chr3	6797630	7013183	215554
1000	bin1000	72.207	chr3	7013184	7133164	119981
1001	bin1001	72.86	chr3	7133165	7158659	25495
1002	bin1002	73.514	chr3	7158660	7493905	335246
1003	bin1003	74.168	chr3	7493906	7502670	8765
1004	bin1004	74.821	chr3	7502671	8149036	646366
1005	bin1005	75.475	chr3	8149037	8151850	2814
1006	bin1006	76.129	chr3	8151851	8268797	116947
1007	bin1007	76.783	chr3	8268798	8307355	38558
1008	bin1008	77.713	chr3	8307356	8341300	33945
1009	bin1009	78.366	chr3	8341301	8352994	11694
1010	bin1010	79.02	chr3	8352995	8470601	117607
1011	bin1011	79.674	chr3	8470602	8654480	183879
1012	bin1012	80.327	chr3	8654481	9165808	511328
1013	bin1013	80.981	chr3	9165809	9257495	91687
1014	bin1014	81.635	chr3	9257496	9336815	79320
1015	bin1015	82.288	chr3	9336816	9404994	68179
1016	bin1016	84.355	chr3	9404995	9416605	11611
1017	bin1017	85.009	chr3	9416606	9528984	112379
1018	bin1018	85.663	chr3	9528985	11550248	2021264
1019	bin1019	86.593	chr3	11550249	11552866	2618
1020	bin1020	87.523	chr3	11552867	11554184	1318
1021	bin1021	88.177	chr3	11554185	11557786	3602
1022	bin1022	88.83	chr3	11557787	11563366	5580
1023	bin1023	89.484	chr3	11563367	11568683	5317
1024	bin1024	90.414	chr3	11568684	11595841	27158
1025	bin1025	91.068	chr3	11595842	11598262	2421
1026	bin1026	91.721	chr3	11598263	21670709	10072447
1027	bin1027	92.102	chr3	21670710	25567728	3897019
1028	bin1028	92.592	chr3	25567729	25765818	198090
1029	bin1029	92.81	chr3	25765819	27462315	1696497
1030	bin1030	93.192	chr3	27462316	27484835	22520
1031	bin1031	93.574	chr3	27484836	27490388	5553
1032	bin1032	93.956	chr3	27490389	27624852	134464
1033	bin1033	94.337	chr3	27624853	27813707	188855
1034	bin1034	94.719	chr3	27813708	30130900	2317193
1035	bin1035	94.828	chr3	30130901	30591440	460540
1036	bin1036	95.101	chr3	30591441	30804099	212659
1037	bin1037	95.375	chr3	30804100	31080906	276807
1038	bin1038	95.648	chr3	31080907	31082257	1351
1039	bin1039	95.921	chr3	31082258	31228641	146384
1040	bin1040	96.194	chr3	31228642	31252242	23601
1041	bin1041	96.467	chr3	31252243	31257255	5013
1042	bin1042	96.741	chr3	31257256	31268629	11374
1043	bin1043	97.014	chr3	31268630	31507854	239225
1044	bin1044	97.287	chr3	31507855	31514216	6362
1045	bin1045	97.56	chr3	31514217	31525991	11775
1046	bin1046	97.834	chr3	31525992	31776369	250378
1047	bin1047	98.107	chr3	31776370	32034754	258385
1048	bin1048	98.38	chr3	32034755	32037132	2378
1049	bin1049	98.653	chr3	32037133	32141429	104297
1050	bin1050	98.926	chr3	32141430	32185810	44381
1051	bin1051	99.2	chr3	32185811	33223372	1037562
1052	bin1052	99.473	chr3	33223373	33887895	664523
1053	bin1053	99.746	chr3	33887896	34683967	796072
1054	bin1054	100.019	chr3	34683968	34700977	17010
1055	bin1055	100.293	chr3	34700978	34822010	121033
1056	bin1056	100.566	chr3	34822011	35001161	179151
1057	bin1057	100.839	chr3	35001162	35154211	153050
1058	bin1058	101.112	chr3	35154212	35187267	33056
1059	bin1059	101.386	chr3	35187268	35234146	46879
1060	bin1060	101.659	chr3	35234147	35277281	43135
1061	bin1061	101.932	chr3	35277282	35672795	395514
1062	bin1062	102.205	chr3	35672796	35767471	94676
1063	bin1063	102.478	chr3	35767472	35991922	224451
1064	bin1064	102.752	chr3	35991923	36025693	33771
1065	bin1065	103.025	chr3	36025694	36280692	254999
1066	bin1066	103.298	chr3	36280693	36386980	106288
1067	bin1067	103.571	chr3	36386981	36592288	205308
1068	bin1068	103.845	chr3	36592289	36657320	65032
1069	bin1069	104.118	chr3	36657321	36664923	7603
1070	bin1070	104.667	chr3	36664924	36685289	20366
1071	bin1071	104.776	chr3	36685290	36810073	124784
1072	bin1072	105.434	chr3	36810074	36998582	188509
1073	bin1073	105.816	chr3	36998583	37181971	183389
1074	bin1074	106.198	chr3	37181972	37415866	233895
1075	bin1075	106.58	chr3	37415867	38093091	677225
1076	bin1076	106.962	chr3	38093092	38097146	4055
1077	bin1077	107.344	chr3	38097147	38127835	30689
1078	bin1078	107.726	chr3	38127836	38129976	2141
1079	bin1079	108.108	chr3	38129977	38306249	176273
1080	bin1080	108.49	chr3	38306250	38433357	127108
1081	bin1081	108.871	chr3	38433358	38475830	42473
1082	bin1082	109.253	chr3	38475831	38485135	9305
1083	bin1083	109.635	chr3	38485136	38643696	158561
1084	bin1084	110.017	chr3	38643697	38727582	83886
1085	bin1085	110.399	chr3	38727583	38742776	15194
1086	bin1086	110.781	chr3	38742777	38762009	19233
1087	bin1087	111.163	chr3	38762010	38838757	76748
1088	bin1088	111.545	chr3	38838758	38862394	23637
1089	bin1089	111.927	chr3	38862395	38865468	3074
1090	bin1090	112.309	chr3	38865469	39000653	135185
1091	bin1091	112.691	chr3	39000654	39002690	2037
1092	bin1092	113.628	chr3	39002691	39003733	1043
1093	bin1093	114.01	chr3	39003734	39061108	57375
1094	bin1094	114.392	chr3	39061109	39166156	105048
1095	bin1095	114.774	chr3	39166157	39180213	14057
1096	bin1096	115.156	chr3	39180214	39361144	180931
1097	bin1097	116.094	chr3	39361145	39590524	229380
1098	bin1098	116.475	chr3	39590525	39596105	5581
1099	bin1099	116.857	chr3	39596106	39727741	131636
1100	bin1100	117.239	chr3	39727742	40061166	333425
1101	bin1101	117.621	chr3	40061167	40263475	202309
1102	bin1102	118.003	chr3	40263476	40394592	131117
1103	bin1103	118.385	chr3	40394593	40627301	232709
1104	bin1104	118.767	chr3	40627302	40678060	50759
1105	bin1105	119.149	chr3	40678061	40731401	53341
1106	bin1106	119.531	chr3	40731402	40753205	21804
1107	bin1107	119.913	chr3	40753206	40825960	72755
1108	bin1108	120.571	chr3	40825961	40830490	4530
1109	bin1109	120.953	chr3	40830491	40946984	116494
1110	bin1110	121.335	chr3	40946985	40974475	27491
1111	bin1111	121.717	chr3	40974476	40980572	6097
1112	bin1112	122.099	chr3	40980573	41233027	252455
1113	bin1113	122.757	chr3	41233028	41259740	26713
1114	bin1114	123.139	chr3	41259741	41322128	62388
1115	bin1115	123.521	chr3	41322129	41606896	284768
1116	bin1116	123.903	chr3	41606897	41722582	115686
1117	bin1117	124.285	chr3	41722583	41935118	212536
1118	bin1118	124.667	chr3	41935119	42142561	207443
1119	bin1119	125.048	chr3	42142562	42153189	10628
1120	bin1120	125.707	chr3	42153190	42299690	146501
1121	bin1121	126.089	chr3	42299691	42330900	31210
1122	bin1122	126.47	chr3	42330901	42444732	113832
1123	bin1123	126.852	chr3	42444733	42450787	6055
1124	bin1124	127.234	chr3	42450788	42479940	29153
1125	bin1125	127.616	chr3	42479941	42550786	70846
1126	bin1126	127.998	chr3	42550787	42673885	123099
1127	bin1127	128.38	chr3	42673886	42725244	51359
1128	bin1128	128.598	chr3	42725245	42727875	2631
1129	bin1129	129.088	chr3	42727876	42806816	78941
1130	bin1130	129.855	chr3	42806817	42985430	178614
1131	bin1131	130.622	chr3	42985431	43911649	926219
1132	bin1132	131.002	chr3	43911650	44559248	647599
1133	bin1133	131.656	chr3	44559249	44715386	156138
1134	bin1134	132.31	chr3	44715387	44855093	139707
1135	bin1135	132.963	chr3	44855094	44911732	56639
1136	bin1136	133.617	chr3	44911733	44925090	13358
1137	bin1137	134.271	chr3	44925091	45002759	77669
1138	bin1138	134.651	chr3	45002760	45330088	327329
1139	bin1139	135.418	chr3	45330089	45620777	290689
1140	bin1140	135.909	chr3	45620778	45661855	41078
1141	bin1141	136.399	chr3	45661856	45702046	40191
1142	bin1142	136.89	chr3	45702047	45705582	3536
1143	bin1143	137.381	chr3	45705583	45707379	1797
1144	bin1144	137.871	chr3	45707380	45748937	41558
1145	bin1145	138.638	chr3	45748938	45770492	21555
1146	bin1146	139.405	chr3	45770493	45781044	10552
1147	bin1147	139.896	chr3	45781045	45867467	86423
1148	bin1148	140.386	chr3	45867468	46213576	346109
1149	bin1149	140.877	chr3	46213577	46230315	16739
1150	bin1150	141.368	chr3	46230316	46275488	45173
1151	bin1151	141.858	chr3	46275489	46314149	38661
1152	bin1152	142.349	chr3	46314150	46352028	37879
1153	bin1153	142.84	chr3	46352029	46375115	23087
1154	bin1154	143.33	chr3	46375116	46379308	4193
1155	bin1155	143.821	chr3	46379309	46429025	49717
1156	bin1156	144.588	chr3	46429026	46433109	4084
1157	bin1157	144.805	chr3	46433110	46436602	3493
1158	bin1158	145.187	chr3	46436603	46442033	5431
1159	bin1159	145.569	chr3	46442034	46467930	25897
1160	bin1160	146.227	chr3	46467931	46501571	33641
1161	bin1161	146.885	chr3	46501572	46564457	62886
1162	bin1162	147.267	chr3	46564458	46591160	26703
1163	bin1163	147.649	chr3	46591161	46981480	390320
1164	bin1164	148.031	chr3	46981481	47049182	67702
1165	bin1165	148.413	chr3	47049183	47079087	29905
1166	bin1166	148.795	chr3	47079088	47124419	45332
1167	bin1167	149.177	chr3	47124420	47325166	200747
1168	bin1168	149.559	chr3	47325167	47333024	7858
1169	bin1169	150.217	chr3	47333025	47334084	1060
1170	bin1170	150.599	chr3	47334085	47337010	2926
1171	bin1171	150.981	chr3	47337011	47578263	241253
1172	bin1172	151.363	chr3	47578264	47603234	24971
1173	bin1173	151.745	chr3	47603235	47604278	1044
1174	bin1174	152.127	chr3	47604279	47605629	1351
1175	bin1175	152.785	chr3	47605630	47761739	156110
1176	bin1176	153.167	chr3	47761740	47779026	17287
1177	bin1177	153.549	chr3	47779027	47786624	7598
1178	bin1178	153.931	chr3	47786625	48082692	296068
1179	bin1179	154.313	chr3	48082693	48087159	4467
1180	bin1180	154.695	chr3	48087160	48090242	3083
1181	bin1181	155.076	chr3	48090243	48120287	30045
1182	bin1182	155.458	chr3	48120288	48153376	33089
1183	bin1183	155.84	chr3	48153377	48161750	8374
1184	bin1184	156.222	chr3	48161751	48288814	127064
1185	bin1185	156.604	chr3	48288815	48316438	27624
1186	bin1186	156.986	chr3	48316439	48387117	70679
1187	bin1187	157.368	chr3	48387118	48575191	188074
1188	bin1188	158.026	chr3	48575192	48725467	150276
1189	bin1189	158.408	chr3	48725468	48746581	21114
1190	bin1190	158.79	chr3	48746582	48800941	54360
1191	bin1191	159.172	chr3	48800942	48816792	15851
1192	bin1192	159.554	chr3	48816793	48825514	8722
1193	bin1193	159.936	chr3	48825515	49000841	175327
1194	bin1194	160.318	chr3	49000842	49079715	78874
1195	bin1195	160.7	chr3	49079716	49265374	185659
1196	bin1196	160.808	chr3	49265375	49268291	2917
1197	bin1197	161.082	chr3	49268292	49321111	52820
1198	bin1198	161.355	chr3	49321112	49347295	26184
1199	bin1199	161.628	chr3	49347296	49353144	5849
1200	bin1200	161.901	chr3	49353145	49527243	174099
1201	bin1201	162.175	chr3	49527244	49574651	47408
1202	bin1202	162.448	chr3	49574652	49631221	56570
1203	bin1203	163.559	chr3	49631222	49638268	7047
1204	bin1204	164.108	chr3	49638269	49657049	18781
1205	bin1205	164.937	chr3	49657050	49691481	34432
1206	bin1206	165.211	chr3	49691482	49696878	5397
1207	bin1207	166.039	chr3	49696879	49708413	11535
1208	bin1208	167.151	chr3	49708414	49788209	79796
1209	bin1209	167.424	chr3	49788210	49789495	1286
1210	bin1210	168.535	chr3	49789496	49890275	100780
1211	bin1211	169.364	chr3	49890276	49893009	2734
1212	bin1212	170.185	chr3	49893010	49896704	3695
1213	bin1213	170.676	chr3	49896705	49911226	14522
1214	bin1214	171.166	chr3	49911227	49959138	47912
1215	bin1215	171.933	chr3	49959139	49965932	6794
1216	bin1216	172.424	chr3	49965933	50090259	124327
1217	bin1217	172.915	chr3	50090260	50146304	56045
1218	bin1218	173.682	chr3	50146305	50297708	151404
1219	bin1219	174.448	chr3	50297709	50409971	112263
1220	bin1220	175.215	chr3	50409972	50425463	15492
1221	bin1221	175.706	chr3	50425464	50476852	51389
1222	bin1222	176.473	chr3	50476853	50547329	70477
1223	bin1223	178.142	chr3	50547330	50622686	75357
1224	bin1224	178.633	chr3	50622687	50626089	3403
1225	bin1225	179.399	chr3	50626090	50666588	40499
1226	bin1226	179.89	chr3	50666589	50667729	1141
1227	bin1227	180.657	chr3	50667730	50674254	6525
1228	bin1228	181.148	chr3	50674255	50695677	21423
1229	bin1229	181.638	chr3	50695678	50700781	5104
1230	bin1230	182.129	chr3	50700782	50800570	99789
1231	bin1231	182.619	chr3	50800571	50889568	88998
1232	bin1232	183.386	chr3	50889569	50938758	49190
1233	bin1233	183.877	chr3	50938759	50974928	36170
1234	bin1234	184.368	chr3	50974929	50986837	11909
1235	bin1235	184.858	chr3	50986838	51102111	115274
1236	bin1236	185.625	chr3	51102112	51121451	19340
1237	bin1237	186.392	chr3	51121452	51210447	88996
1238	bin1238	187.159	chr3	51210448	51217885	7438
1239	bin1239	187.65	chr3	51217886	51249655	31770
1240	bin1240	188.14	chr3	51249656	51279914	30259
1241	bin1241	188.631	chr3	51279915	51285394	5480
1242	bin1242	189.677	chr3	51285395	51305830	20436
1243	bin1243	190.168	chr3	51305831	51361102	55272
1244	bin1244	190.658	chr3	51361103	51405022	43920
1245	bin1245	191.149	chr3	51405023	51479537	74515
1246	bin1246	191.64	chr3	51479538	51486704	7167
1247	bin1247	192.13	chr3	51486705	51507687	20983
1248	bin1248	192.511	chr3	51507688	51510646	2959
1249	bin1249	193.441	chr3	51510647	51616309	105663
1250	bin1250	194.371	chr3	51616310	51622553	6244
1251	bin1251	195.024	chr3	51622554	51686204	63651
1252	bin1252	195.678	chr3	51686205	51778550	92346
1253	bin1253	196.332	chr3	51778551	51804335	25785
1254	bin1254	196.986	chr3	51804336	51814245	9910
1255	bin1255	198.195	chr3	51814246	51816365	2120
1256	bin1256	199.125	chr3	51816366	51829882	13517
1257	bin1257	199.779	chr3	51829883	51857349	27467
1258	bin1258	200.432	chr3	51857350	51861274	3925
1259	bin1259	201.086	chr3	51861275	51892133	30859
1260	bin1260	201.74	chr3	51892134	51958517	66384
1261	bin1261	202.23	chr3	51958518	52320676	362159
1262	bin1262	202.721	chr3	52320677	52457686	137010
1263	bin1263	203.212	chr3	52457687	52622489	164803
1264	bin1264	203.702	chr3	52622490	52643907	21418
1265	bin1265	204.193	chr3	52643908	52724204	80297
1266	bin1266	204.683	chr3	52724205	52938873	214669
1267	bin1267	205.174	chr3	52938874	53150855	211982
1268	bin1268	205.665	chr3	53150856	53153813	2958
1269	bin1269	209.747	chr3	53153814	53216276	62463
1270	bin1270	210.237	chr3	53216277	53238351	22075
1271	bin1271	210.728	chr3	53238352	53249590	11239
1272	bin1272	211.219	chr3	53249591	53253770	4180
1273	bin1273	211.709	chr3	53253771	53292261	38491
1274	bin1274	211.927	chr3	53292262	53294400	2139
1275	bin1275	212.309	chr3	53294401	53348173	53773
1276	bin1276	213.246	chr3	53348174	53357478	9305
1277	bin1277	213.904	chr3	53357479	53384954	27476
1278	bin1278	214.562	chr3	53384955	53424490	39536
1279	bin1279	214.944	chr3	53424491	53455427	30937
1280	bin1280	215.326	chr3	53455428	53461856	6429
1281	bin1281	215.6	chr3	53461857	53528396	66540
1282	bin1282	215.873	chr3	53528397	53529854	1458
1283	bin1283	216.146	chr3	53529855	53583187	53333
1284	bin1284	216.695	chr3	53583188	53603411	20224
1285	bin1285	216.804	chr3	53603412	53605723	2312
1286	bin1286	217.186	chr3	53605724	53669251	63528
1287	bin1287	217.568	chr3	53669252	53678139	8888
1288	bin1288	217.95	chr3	53678140	53684027	5888
1289	bin1289	219.17	chr3	53684028	53695637	11610
1290	bin1290	219.552	chr3	53695638	53708511	12874
1291	bin1291	219.934	chr3	53708512	53791201	82690
1292	bin1292	220.592	chr3	53791202	53815787	24586
1293	bin1293	220.974	chr3	53815788	53923203	107416
1294	bin1294	221.356	chr3	53923204	53973749	50546
1295	bin1295	221.738	chr3	53973750	54090027	116278
1296	bin1296	0	chr4	1	2804	2804
1297	bin1297	0.382	chr4	2805	29325	26521
1298	bin1298	1.04	chr4	29326	51231	21906
1299	bin1299	1.422	chr4	51232	98818	47587
1300	bin1300	2.36	chr4	98819	107656	8838
1301	bin1301	2.741	chr4	107657	109208	1552
1302	bin1302	3.962	chr4	109209	209060	99852
1303	bin1303	6.049	chr4	209061	310710	101650
1304	bin1304	6.986	chr4	310711	379975	69265
1305	bin1305	7.368	chr4	379976	384275	4300
1306	bin1306	9.456	chr4	384276	385656	1381
1307	bin1307	10.961	chr4	385657	429742	44086
1308	bin1308	14.254	chr4	429743	440422	10680
1309	bin1309	14.912	chr4	440423	513086	72664
1310	bin1310	15.294	chr4	513087	542816	29730
1311	bin1311	15.676	chr4	542817	726250	183434
1312	bin1312	17.182	chr4	726251	735307	9057
1313	bin1313	18.119	chr4	735308	789644	54337
1314	bin1314	18.501	chr4	789645	817410	27766
1315	bin1315	19.16	chr4	817411	827621	10211
1316	bin1316	19.541	chr4	827622	835262	7641
1317	bin1317	22.224	chr4	835263	839397	4135
1318	bin1318	22.606	chr4	839398	1039451	200054
1319	bin1319	23.264	chr4	1039452	1065709	26258
1320	bin1320	23.646	chr4	1065710	1072417	6708
1321	bin1321	24.028	chr4	1072418	1136217	63800
1322	bin1322	24.41	chr4	1136218	1197896	61679
1323	bin1323	25.068	chr4	1197897	1222520	24624
1324	bin1324	25.45	chr4	1222521	1226233	3713
1325	bin1325	25.832	chr4	1226234	1250605	24372
1326	bin1326	26.214	chr4	1250606	1296190	45585
1327	bin1327	26.596	chr4	1296191	1322066	25876
1328	bin1328	26.978	chr4	1322067	1348645	26579
1329	bin1329	27.36	chr4	1348646	1381802	33157
1330	bin1330	27.742	chr4	1381803	1407784	25982
1331	bin1331	28.124	chr4	1407785	1420447	12663
1332	bin1332	28.506	chr4	1420448	1421739	1292
1333	bin1333	28.888	chr4	1421740	1464783	43044
1334	bin1334	29.825	chr4	1464784	1499991	35208
1335	bin1335	30.763	chr4	1499992	1535014	35023
1336	bin1336	31.145	chr4	1535015	1562294	27280
1337	bin1337	31.526	chr4	1562295	1563343	1049
1338	bin1338	31.908	chr4	1563344	1591940	28597
1339	bin1339	32.29	chr4	1591941	1594478	2538
1340	bin1340	32.672	chr4	1594479	1620718	26240
1341	bin1341	33.054	chr4	1620719	1650456	29738
1342	bin1342	33.436	chr4	1650457	1651468	1012
1343	bin1343	33.818	chr4	1651469	1655078	3610
1344	bin1344	34.2	chr4	1655079	1662553	7475
1345	bin1345	35.42	chr4	1662554	1781093	118540
1346	bin1346	35.802	chr4	1781094	1791705	10612
1347	bin1347	36.184	chr4	1791706	1807476	15771
1348	bin1348	36.566	chr4	1807477	1809719	2243
1349	bin1349	36.948	chr4	1809720	1851592	41873
1350	bin1350	38.168	chr4	1851593	1878598	27006
1351	bin1351	38.55	chr4	1878599	1880840	2242
1352	bin1352	38.932	chr4	1880841	1897344	16504
1353	bin1353	39.314	chr4	1897345	1901386	4042
1354	bin1354	39.695	chr4	1901387	1910661	9275
1355	bin1355	40.077	chr4	1910662	1927699	17038
1356	bin1356	40.459	chr4	1927700	1929252	1553
1357	bin1357	41.117	chr4	1929253	1944478	15226
1358	bin1358	41.499	chr4	1944479	2013800	69322
1359	bin1359	41.881	chr4	2013801	2150423	136623
1360	bin1360	42.263	chr4	2150424	2155113	4690
1361	bin1361	42.645	chr4	2155114	2209893	54780
1362	bin1362	43.027	chr4	2209894	2215620	5727
1363	bin1363	43.409	chr4	2215621	2219303	3683
1364	bin1364	43.791	chr4	2219304	2347743	128440
1365	bin1365	44.173	chr4	2347744	2350427	2684
1366	bin1366	44.831	chr4	2350428	2351611	1184
1367	bin1367	45.213	chr4	2351612	2385275	33664
1368	bin1368	46.433	chr4	2385276	2452031	66756
1369	bin1369	47.091	chr4	2452032	2453364	1333
1370	bin1370	47.473	chr4	2453365	2485748	32384
1371	bin1371	47.855	chr4	2485749	2519334	33586
1372	bin1372	48.513	chr4	2519335	2554317	34983
1373	bin1373	49.451	chr4	2554318	2616226	61909
1374	bin1374	49.833	chr4	2616227	2619852	3626
1375	bin1375	50.215	chr4	2619853	2661074	41222
1376	bin1376	50.597	chr4	2661075	2692681	31607
1377	bin1377	50.979	chr4	2692682	2703011	10330
1378	bin1378	51.637	chr4	2703012	2714147	11136
1379	bin1379	52.295	chr4	2714148	2735713	21566
1380	bin1380	52.677	chr4	2735714	2791822	56109
1381	bin1381	53.335	chr4	2791823	2958682	166860
1382	bin1382	53.717	chr4	2958683	2999253	40571
1383	bin1383	54.099	chr4	2999254	3071385	72132
1384	bin1384	54.481	chr4	3071386	3078296	6911
1385	bin1385	54.863	chr4	3078297	3087938	9642
1386	bin1386	55.521	chr4	3087939	3168711	80773
1387	bin1387	55.903	chr4	3168712	3174794	6083
1388	bin1388	56.285	chr4	3174795	3176082	1288
1389	bin1389	56.667	chr4	3176083	3257476	81394
1390	bin1390	57.049	chr4	3257477	3276590	19114
1391	bin1391	57.431	chr4	3276591	3454931	178341
1392	bin1392	57.812	chr4	3454932	3493016	38085
1393	bin1393	58.471	chr4	3493017	3499868	6852
1394	bin1394	59.129	chr4	3499869	3553093	53225
1395	bin1395	59.511	chr4	3553094	3581113	28020
1396	bin1396	59.893	chr4	3581114	3627483	46370
1397	bin1397	60.551	chr4	3627484	3813931	186448
1398	bin1398	60.933	chr4	3813932	3912265	98334
1399	bin1399	61.315	chr4	3912266	3948627	36362
1400	bin1400	63.11	chr4	3948628	3951919	3292
1401	bin1401	63.492	chr4	3951920	4015685	63766
1402	bin1402	63.873	chr4	4015686	4017865	2180
1403	bin1403	64.255	chr4	4017866	4142141	124276
1404	bin1404	65.193	chr4	4142142	4144035	1894
1405	bin1405	65.575	chr4	4144036	4193973	49938
1406	bin1406	66.512	chr4	4193974	4200163	6190
1407	bin1407	66.894	chr4	4200164	4213999	13836
1408	bin1408	67.276	chr4	4214000	4378682	164683
1409	bin1409	67.934	chr4	4378683	4484921	106239
1410	bin1410	68.872	chr4	4484922	4486684	1763
1411	bin1411	69.254	chr4	4486685	4900520	413836
1412	bin1412	69.636	chr4	4900521	4961910	61390
1413	bin1413	70.018	chr4	4961911	4965700	3790
1414	bin1414	70.676	chr4	4965701	4998759	33059
1415	bin1415	71.058	chr4	4998760	5178231	179472
1416	bin1416	71.44	chr4	5178232	5180751	2520
1417	bin1417	71.822	chr4	5180752	5184651	3900
1418	bin1418	72.48	chr4	5184652	5194302	9651
1419	bin1419	72.862	chr4	5194303	5199316	5014
1420	bin1420	73.244	chr4	5199317	5290431	91115
1421	bin1421	73.626	chr4	5290432	5298502	8071
1422	bin1422	74.008	chr4	5298503	5302395	3893
1423	bin1423	74.389	chr4	5302396	5336902	34507
1424	bin1424	74.771	chr4	5336903	5342478	5576
1425	bin1425	75.153	chr4	5342479	5419799	77321
1426	bin1426	75.812	chr4	5419800	5421245	1446
1427	bin1427	76.47	chr4	5421246	5472854	51609
1428	bin1428	76.852	chr4	5472855	5513419	40565
1429	bin1429	77.234	chr4	5513420	6530966	1017547
1430	bin1430	77.615	chr4	6530967	6576747	45781
1431	bin1431	77.997	chr4	6576748	6678239	101492
1432	bin1432	78.379	chr4	6678240	6836208	157969
1433	bin1433	79.038	chr4	6836209	6878242	42034
1434	bin1434	79.419	chr4	6878243	7096086	217844
1435	bin1435	79.801	chr4	7096087	7235007	138921
1436	bin1436	80.183	chr4	7235008	7366210	131203
1437	bin1437	80.565	chr4	7366211	7383334	17124
1438	bin1438	80.947	chr4	7383335	7419625	36291
1439	bin1439	81.329	chr4	7419626	7553904	134279
1440	bin1440	81.987	chr4	7553905	7562833	8929
1441	bin1441	82.369	chr4	7562834	9710386	2147553
1442	bin1442	83.027	chr4	9710387	9769352	58966
1443	bin1443	83.686	chr4	9769353	9775843	6491
1444	bin1444	84.068	chr4	9775844	9811043	35200
1445	bin1445	84.449	chr4	9811044	9840300	29257
1446	bin1446	84.831	chr4	9840301	9929321	89021
1447	bin1447	85.213	chr4	9929322	10124074	194753
1448	bin1448	85.595	chr4	10124075	10330815	206741
1449	bin1449	85.977	chr4	10330816	10337686	6871
1450	bin1450	86.359	chr4	10337687	10354531	16845
1451	bin1451	87.017	chr4	10354532	10421910	67379
1452	bin1452	87.399	chr4	10421911	10600826	178916
1453	bin1453	87.781	chr4	10600827	11123692	522866
1454	bin1454	88.163	chr4	11123693	11358994	235302
1455	bin1455	88.545	chr4	11358995	11630661	271667
1456	bin1456	88.927	chr4	11630662	12047263	416602
1457	bin1457	89.309	chr4	12047264	12178795	131532
1458	bin1458	89.691	chr4	12178796	12202643	23848
1459	bin1459	90.073	chr4	12202644	12408726	206083
1460	bin1460	90.455	chr4	12408727	12485417	76691
1461	bin1461	90.837	chr4	12485418	12498787	13370
1462	bin1462	91.218	chr4	12498788	12892430	393643
1463	bin1463	91.6	chr4	12892431	12900474	8044
1464	bin1464	91.982	chr4	12900475	12996581	96107
1465	bin1465	92.364	chr4	12996582	13031572	34991
1466	bin1466	92.746	chr4	13031573	13732352	700780
1467	bin1467	93.128	chr4	13732353	13736558	4206
1468	bin1468	93.51	chr4	13736559	13819404	82846
1469	bin1469	93.892	chr4	13819405	13860963	41559
1470	bin1470	94.55	chr4	13860964	13939687	78724
1471	bin1471	94.932	chr4	13939688	14297083	357396
1472	bin1472	95.314	chr4	14297084	14672750	375667
1473	bin1473	95.696	chr4	14672751	14845644	172894
1474	bin1474	96.078	chr4	14845645	14880786	35142
1475	bin1475	96.46	chr4	14880787	14965369	84583
1476	bin1476	96.842	chr4	14965370	18608654	3643285
1477	bin1477	97.224	chr4	18608655	30910024	12301370
1478	bin1478	97.606	chr4	30910025	32190997	1280973
1479	bin1479	97.987	chr4	32190998	33392806	1201809
1480	bin1480	98.646	chr4	33392807	33619022	226216
1481	bin1481	99.028	chr4	33619023	33674418	55396
1482	bin1482	99.41	chr4	33674419	33967230	292812
1483	bin1483	99.791	chr4	33967231	33976085	8855
1484	bin1484	100.173	chr4	33976086	34084160	108075
1485	bin1485	100.555	chr4	34084161	34171264	87104
1486	bin1486	100.937	chr4	34171265	34328794	157530
1487	bin1487	101.319	chr4	34328795	34357293	28499
1488	bin1488	101.701	chr4	34357294	34589290	231997
1489	bin1489	102.083	chr4	34589291	34667378	78088
1490	bin1490	102.465	chr4	34667379	34704506	37128
1491	bin1491	102.847	chr4	34704507	34730830	26324
1492	bin1492	103.505	chr4	34730831	34811051	80221
1493	bin1493	103.887	chr4	34811052	34829968	18917
1494	bin1494	104.545	chr4	34829969	34893068	63100
1495	bin1495	104.927	chr4	34893069	34897241	4173
1496	bin1496	105.865	chr4	34897242	34904930	7689
1497	bin1497	106.247	chr4	34904931	34931246	26316
1498	bin1498	106.628	chr4	34931247	35108562	177316
1499	bin1499	107.01	chr4	35108563	35271405	162843
1500	bin1500	107.392	chr4	35271406	35283317	11912
1501	bin1501	107.774	chr4	35283318	35346622	63305
1502	bin1502	108.432	chr4	35346623	35378814	32192
1503	bin1503	108.814	chr4	35378815	35400308	21494
1504	bin1504	109.473	chr4	35400309	35421337	21029
1505	bin1505	109.854	chr4	35421338	35475185	53848
1506	bin1506	110.236	chr4	35475186	35478096	2911
1507	bin1507	110.895	chr4	35478097	35505182	27086
1508	bin1508	111.277	chr4	35505183	35538346	33164
1509	bin1509	112.214	chr4	35538347	35548741	10395
1510	bin1510	112.596	chr4	35548742	35719060	170319
1511	bin1511	112.978	chr4	35719061	35777157	58097
1512	bin1512	113.36	chr4	35777158	35878286	101129
1513	bin1513	113.742	chr4	35878287	35986447	108161
1514	bin1514	114.124	chr4	35986448	36043841	57394
1515	bin1515	114.506	chr4	36043842	36047340	3499
1516	bin1516	114.888	chr4	36047341	36062737	15397
1517	bin1517	115.269	chr4	36062738	36091259	28522
1518	bin1518	115.651	chr4	36091260	36140982	49723
1519	bin1519	116.033	chr4	36140983	36157051	16069
1520	bin1520	116.415	chr4	36157052	36330555	173504
1521	bin1521	116.797	chr4	36330556	36371144	40589
1522	bin1522	117.735	chr4	36371145	36398404	27260
1523	bin1523	118.117	chr4	36398405	36461410	63006
1524	bin1524	118.499	chr4	36461411	36470175	8765
1525	bin1525	118.88	chr4	36470176	36474001	3826
1526	bin1526	119.262	chr4	36474002	36489708	15707
1527	bin1527	120.2	chr4	36489709	36492817	3109
1528	bin1528	120.582	chr4	36492818	36550455	57638
1529	bin1529	120.964	chr4	36550456	36554969	4514
1530	bin1530	121.346	chr4	36554970	36560195	5226
1531	bin1531	121.728	chr4	36560196	36632597	72402
1532	bin1532	122.11	chr4	36632598	36723124	90527
1533	bin1533	122.492	chr4	36723125	36848758	125634
1534	bin1534	122.873	chr4	36848759	36889066	40308
1535	bin1535	123.255	chr4	36889067	36924357	35291
1536	bin1536	123.914	chr4	36924358	37137212	212855
1537	bin1537	124.295	chr4	37137213	37401366	264154
1538	bin1538	124.677	chr4	37401367	37423746	22380
1539	bin1539	124.786	chr4	37423747	37547130	123384
1540	bin1540	125.059	chr4	37547131	37733826	186696
1541	bin1541	125.333	chr4	37733827	37738956	5130
1542	bin1542	125.606	chr4	37738957	37818133	79177
1543	bin1543	125.879	chr4	37818134	37860160	42027
1544	bin1544	126.152	chr4	37860161	38364576	504416
1545	bin1545	126.425	chr4	38364577	38504137	139561
1546	bin1546	126.699	chr4	38504138	38726514	222377
1547	bin1547	126.972	chr4	38726515	39264676	538162
1548	bin1548	127.245	chr4	39264677	39290115	25439
1549	bin1549	127.518	chr4	39290116	39297077	6962
1550	bin1550	127.792	chr4	39297078	39363605	66528
1551	bin1551	128.065	chr4	39363606	39391737	28132
1552	bin1552	128.338	chr4	39391738	39395440	3703
1553	bin1553	128.888	chr4	39395441	39396485	1045
1554	bin1554	129.161	chr4	39396486	39472460	75975
1555	bin1555	129.434	chr4	39472461	39588693	116233
1556	bin1556	129.707	chr4	39588694	39591613	2920
1557	bin1557	130.257	chr4	39591614	39594930	3317
1558	bin1558	130.806	chr4	39594931	39601489	6559
1559	bin1559	131.079	chr4	39601490	39707983	106494
1560	bin1560	131.629	chr4	39707984	39765374	57391
1561	bin1561	131.902	chr4	39765375	39816548	51174
1562	bin1562	132.452	chr4	39816549	39819212	2664
1563	bin1563	132.725	chr4	39819213	39820950	1738
1564	bin1564	132.998	chr4	39820951	39852773	31823
1565	bin1565	133.271	chr4	39852774	39857856	5083
1566	bin1566	133.544	chr4	39857857	39882443	24587
1567	bin1567	134.094	chr4	39882444	40008263	125820
1568	bin1568	134.367	chr4	40008264	40040294	32031
1569	bin1569	134.64	chr4	40040295	40084756	44462
1570	bin1570	134.914	chr4	40084757	40104492	19736
1571	bin1571	135.463	chr4	40104493	40109554	5062
1572	bin1572	135.736	chr4	40109555	40124278	14724
1573	bin1573	136.286	chr4	40124279	40147609	23331
1574	bin1574	136.559	chr4	40147610	40245967	98358
1575	bin1575	136.832	chr4	40245968	40268482	22515
1576	bin1576	137.105	chr4	40268483	40285241	16759
1577	bin1577	137.379	chr4	40285242	40290622	5381
1578	bin1578	137.928	chr4	40290623	40326835	36213
1579	bin1579	138.201	chr4	40326836	40350267	23432
1580	bin1580	138.751	chr4	40350268	40363090	12823
1581	bin1581	139.3	chr4	40363091	40384529	21439
1582	bin1582	139.574	chr4	40384530	40401814	17285
1583	bin1583	140.685	chr4	40401815	40446719	44905
1584	bin1584	141.234	chr4	40446720	40474444	27725
1585	bin1585	142.063	chr4	40474445	40523753	49309
1586	bin1586	142.336	chr4	40523754	40579413	55660
1587	bin1587	142.61	chr4	40579414	40687720	108307
1588	bin1588	143.159	chr4	40687721	40705516	17796
1589	bin1589	143.432	chr4	40705517	40811356	105840
1590	bin1590	143.706	chr4	40811357	40821625	10269
1591	bin1591	145.684	chr4	40821626	40841574	19949
1592	bin1592	145.957	chr4	40841575	40959414	117840
1593	bin1593	146.23	chr4	40959415	40994012	34598
1594	bin1594	147.059	chr4	40994013	41016392	22380
1595	bin1595	147.888	chr4	41016393	41033562	17170
1596	bin1596	148.437	chr4	41033563	41049923	16361
1597	bin1597	148.987	chr4	41049924	41054123	4200
1598	bin1598	149.26	chr4	41054124	41057161	3038
1599	bin1599	149.533	chr4	41057162	41071002	13841
1600	bin1600	150.083	chr4	41071003	41090508	19506
1601	bin1601	150.356	chr4	41090509	41132433	41925
1602	bin1602	150.629	chr4	41132434	41174889	42456
1603	bin1603	151.179	chr4	41174890	41183893	9004
1604	bin1604	151.452	chr4	41183894	41203756	19863
1605	bin1605	151.725	chr4	41203757	41234844	31088
1606	bin1606	152.275	chr4	41234845	41235899	1055
1607	bin1607	152.548	chr4	41235900	41300553	64654
1608	bin1608	152.821	chr4	41300554	41324524	23971
1609	bin1609	153.094	chr4	41324525	41345496	20972
1610	bin1610	153.368	chr4	41345497	41373449	27953
1611	bin1611	153.641	chr4	41373450	41381044	7595
1612	bin1612	154.19	chr4	41381045	41386674	5630
1613	bin1613	154.464	chr4	41386675	41478289	91615
1614	bin1614	154.737	chr4	41478290	41772674	294385
1615	bin1615	155.01	chr4	41772675	41814357	41683
1616	bin1616	155.283	chr4	41814358	41815541	1184
1617	bin1617	155.556	chr4	41815542	41855571	40030
1618	bin1618	155.83	chr4	41855572	41902597	47026
1619	bin1619	156.103	chr4	41902598	42096335	193738
1620	bin1620	156.376	chr4	42096336	42155171	58836
1621	bin1621	156.649	chr4	42155172	42157642	2471
1622	bin1622	156.923	chr4	42157643	42165883	8241
1623	bin1623	157.751	chr4	42165884	42216587	50704
1624	bin1624	158.025	chr4	42216588	42217716	1129
1625	bin1625	159.136	chr4	42217717	42224507	6791
1626	bin1626	159.965	chr4	42224508	42257759	33252
1627	bin1627	160.238	chr4	42257760	42276975	19216
1628	bin1628	161.067	chr4	42276976	42291852	14877
1629	bin1629	162.178	chr4	42291853	42351076	59224
1630	bin1630	162.728	chr4	42351077	42365678	14602
1631	bin1631	163.001	chr4	42365679	42416980	51302
1632	bin1632	163.274	chr4	42416981	42421481	4501
1633	bin1633	163.823	chr4	42421482	42434548	13067
1634	bin1634	164.097	chr4	42434549	42598905	164357
1635	bin1635	164.37	chr4	42598906	42648557	49652
1636	bin1636	164.643	chr4	42648558	42726951	78394
1637	bin1637	164.916	chr4	42726952	42755448	28497
1638	bin1638	165.466	chr4	42755449	42760258	4810
1639	bin1639	165.739	chr4	42760259	42994318	234060
1640	bin1640	166.012	chr4	42994319	43001213	6895
1641	bin1641	167.409	chr4	43001214	43016804	15591
1642	bin1642	167.959	chr4	43016805	43339514	322710
1643	bin1643	168.232	chr4	43339515	43349090	9576
1644	bin1644	0	chr5	1	34768	34768
1645	bin1645	0.382	chr5	34769	210306	175538
1646	bin1646	0.764	chr5	210307	277136	66830
1647	bin1647	1.984	chr5	277137	326330	49194
1648	bin1648	2.366	chr5	326331	327416	1086
1649	bin1649	3.467	chr5	327417	330480	3064
1650	bin1650	3.957	chr5	330481	411026	80546
1651	bin1651	4.724	chr5	411027	459531	48505
1652	bin1652	5.771	chr5	459532	470721	11190
1653	bin1653	5.988	chr5	470722	478101	7380
1654	bin1654	6.37	chr5	478102	480079	1978
1655	bin1655	6.752	chr5	480080	481615	1536
1656	bin1656	7.134	chr5	481616	515534	33919
1657	bin1657	7.792	chr5	515535	517660	2126
1658	bin1658	8.009	chr5	517661	520865	3205
1659	bin1659	8.5	chr5	520866	584537	63672
1660	bin1660	8.991	chr5	584538	591551	7014
1661	bin1661	9.481	chr5	591552	634849	43298
1662	bin1662	10.248	chr5	634850	642271	7422
1663	bin1663	10.739	chr5	642272	661502	19231
1664	bin1664	11.229	chr5	661503	663237	1735
1665	bin1665	11.72	chr5	663238	724400	61163
1666	bin1666	12.1	chr5	724401	726615	2215
1667	bin1667	12.481	chr5	726616	732708	6093
1668	bin1668	12.971	chr5	732709	766508	33800
1669	bin1669	13.462	chr5	766509	779309	12801
1670	bin1670	13.953	chr5	779310	801060	21751
1671	bin1671	14.443	chr5	801061	805010	3950
1672	bin1672	14.934	chr5	805011	843691	38681
1673	bin1673	15.425	chr5	843692	847280	3589
1674	bin1674	15.915	chr5	847281	993786	146506
1675	bin1675	16.406	chr5	993787	1138501	144715
1676	bin1676	16.897	chr5	1138502	1478497	339996
1677	bin1677	17.114	chr5	1478498	1484271	5774
1678	bin1678	17.496	chr5	1484272	1627482	143211
1679	bin1679	17.878	chr5	1627483	1716774	89292
1680	bin1680	18.095	chr5	1716775	1720119	3345
1681	bin1681	18.586	chr5	1720120	1729171	9052
1682	bin1682	18.803	chr5	1729172	1736911	7740
1683	bin1683	20.309	chr5	1736912	1796129	59218
1684	bin1684	21.529	chr5	1796130	1800453	4324
1685	bin1685	22.749	chr5	1800454	1878210	77757
1686	bin1686	23.687	chr5	1878211	1894690	16480
1687	bin1687	24.069	chr5	1894691	1900554	5864
1688	bin1688	24.45	chr5	1900555	1902882	2328
1689	bin1689	24.832	chr5	1902883	1907495	4613
1690	bin1690	25.491	chr5	1907496	1911649	4154
1691	bin1691	25.873	chr5	1911650	1924631	12982
1692	bin1692	26.254	chr5	1924632	1931797	7166
1693	bin1693	26.913	chr5	1931798	1932898	1101
1694	bin1694	27.13	chr5	1932899	2021168	88270
1695	bin1695	27.621	chr5	2021169	2044596	23428
1696	bin1696	28.111	chr5	2044597	2045640	1044
1697	bin1697	28.602	chr5	2045641	2075946	30306
1698	bin1698	29.093	chr5	2075947	2087783	11837
1699	bin1699	29.583	chr5	2087784	2139364	51581
1700	bin1700	30.074	chr5	2139365	2178892	39528
1701	bin1701	30.564	chr5	2178893	2189311	10419
1702	bin1702	31.055	chr5	2189312	2297452	108141
1703	bin1703	31.546	chr5	2297453	2421905	124453
1704	bin1704	32.036	chr5	2421906	2493389	71484
1705	bin1705	32.527	chr5	2493390	2513060	19671
1706	bin1706	33.018	chr5	2513061	2614059	100999
1707	bin1707	33.785	chr5	2614060	2630064	16005
1708	bin1708	34.831	chr5	2630065	2670045	39981
1709	bin1709	35.321	chr5	2670046	2716402	46357
1710	bin1710	36.99	chr5	2716403	2816068	99666
1711	bin1711	38.374	chr5	2816069	2863696	47628
1712	bin1712	39.42	chr5	2863697	2878541	14845
1713	bin1713	39.911	chr5	2878542	2880323	1782
1714	bin1714	40.677	chr5	2880324	2901905	21582
1715	bin1715	41.168	chr5	2901906	2911781	9876
1716	bin1716	41.659	chr5	2911782	3031774	119993
1717	bin1717	42.149	chr5	3031775	3050182	18408
1718	bin1718	42.64	chr5	3050183	3060783	10601
1719	bin1719	43.407	chr5	3060784	3112076	51293
1720	bin1720	43.897	chr5	3112077	3139783	27707
1721	bin1721	44.388	chr5	3139784	3187618	47835
1722	bin1722	45.155	chr5	3187619	3191048	3430
1723	bin1723	45.646	chr5	3191049	3302518	111470
1724	bin1724	46.413	chr5	3302519	3397692	95174
1725	bin1725	47.179	chr5	3397693	3401649	3957
1726	bin1726	47.946	chr5	3401650	3465497	63848
1727	bin1727	48.437	chr5	3465498	3680178	214681
1728	bin1728	48.928	chr5	3680179	3703378	23200
1729	bin1729	49.418	chr5	3703379	3753974	50596
1730	bin1730	50.465	chr5	3753975	3778684	24710
1731	bin1731	50.955	chr5	3778685	3830171	51487
1732	bin1732	51.446	chr5	3830172	3875726	45555
1733	bin1733	51.826	chr5	3875727	3889228	13502
1734	bin1734	52.48	chr5	3889229	3913840	24612
1735	bin1735	52.969	chr5	3913841	4222941	309101
1736	bin1736	53.731	chr5	4222942	4406536	183595
1737	bin1737	54.494	chr5	4406537	4646863	240327
1738	bin1738	55.256	chr5	4646864	5175700	528837
1739	bin1739	56.349	chr5	5175701	5182920	7220
1740	bin1740	57.112	chr5	5182921	5189226	6306
1741	bin1741	58.484	chr5	5189227	5191867	2641
1742	bin1742	59.138	chr5	5191868	5196930	5063
1743	bin1743	59.792	chr5	5196931	5243333	46403
1744	bin1744	60.722	chr5	5243334	5291046	47713
1745	bin1745	61.375	chr5	5291047	5297258	6212
1746	bin1746	62.305	chr5	5297259	5337649	40391
1747	bin1747	62.959	chr5	5337650	5409812	72163
1748	bin1748	63.613	chr5	5409813	5468437	58625
1749	bin1749	64.267	chr5	5468438	5471527	3090
1750	bin1750	64.92	chr5	5471528	5495917	24390
1751	bin1751	65.301	chr5	5495918	5575878	79961
1752	bin1752	65.791	chr5	5575879	5589475	13597
1753	bin1753	67.175	chr5	5589476	5750320	160845
1754	bin1754	67.665	chr5	5750321	5765543	15223
1755	bin1755	68.432	chr5	5765544	6442601	677058
1756	bin1756	69.478	chr5	6442602	6450686	8085
1757	bin1757	69.969	chr5	6450687	6493195	42509
1758	bin1758	70.736	chr5	6493196	6543786	50591
1759	bin1759	70.953	chr5	6543787	6565993	22207
1760	bin1760	71.611	chr5	6565994	6583725	17732
1761	bin1761	71.993	chr5	6583726	6766436	182711
1762	bin1762	72.375	chr5	6766437	6819764	53328
1763	bin1763	72.757	chr5	6819765	6852765	33001
1764	bin1764	73.139	chr5	6852766	6904759	51994
1765	bin1765	73.797	chr5	6904760	6925356	20597
1766	bin1766	74.456	chr5	6925357	6931875	6519
1767	bin1767	75.114	chr5	6931876	7081248	149373
1768	bin1768	75.496	chr5	7081249	7105001	23753
1769	bin1769	76.154	chr5	7105002	7112848	7847
1770	bin1770	76.536	chr5	7112849	7222209	109361
1771	bin1771	76.918	chr5	7222210	7279379	57170
1772	bin1772	77.3	chr5	7279380	7349454	70075
1773	bin1773	77.682	chr5	7349455	7369838	20384
1774	bin1774	78.063	chr5	7369839	7500417	130579
1775	bin1775	78.445	chr5	7500418	7596058	95641
1776	bin1776	78.827	chr5	7596059	7685220	89162
1777	bin1777	79.485	chr5	7685221	7804936	119716
1778	bin1778	79.867	chr5	7804937	7871451	66515
1779	bin1779	80.249	chr5	7871452	7953384	81933
1780	bin1780	81.469	chr5	7953385	8006740	53356
1781	bin1781	81.851	chr5	8006741	8035160	28420
1782	bin1782	82.233	chr5	8035161	8092686	57526
1783	bin1783	82.615	chr5	8092687	8094164	1478
1784	bin1784	82.997	chr5	8094165	8117347	23183
1785	bin1785	83.379	chr5	8117348	8381062	263715
1786	bin1786	84.599	chr5	8381063	8399073	18011
1787	bin1787	85.257	chr5	8399074	8401245	2172
1788	bin1788	85.639	chr5	8401246	8416468	15223
1789	bin1789	86.577	chr5	8416469	8508481	92013
1790	bin1790	87.797	chr5	8508482	8550765	42284
1791	bin1791	88.455	chr5	8550766	8691196	140431
1792	bin1792	88.837	chr5	8691197	8814901	123705
1793	bin1793	89.219	chr5	8814902	8865301	50400
1794	bin1794	89.601	chr5	8865302	8920792	55491
1795	bin1795	89.983	chr5	8920793	8979318	58526
1796	bin1796	90.365	chr5	8979319	9054866	75548
1797	bin1797	90.747	chr5	9054867	9127819	72953
1798	bin1798	91.405	chr5	9127820	9182872	55053
1799	bin1799	91.787	chr5	9182873	9306913	124041
1800	bin1800	91.895	chr5	9306914	9437841	130928
1801	bin1801	92.277	chr5	9437842	9461362	23521
1802	bin1802	92.659	chr5	9461363	9593566	132204
1803	bin1803	93.041	chr5	9593567	9776265	182699
1804	bin1804	93.423	chr5	9776266	9842192	65927
1805	bin1805	93.805	chr5	9842193	9986833	144641
1806	bin1806	94.187	chr5	9986834	10041223	54390
1807	bin1807	95.124	chr5	10041224	10052876	11653
1808	bin1808	95.506	chr5	10052877	10140271	87395
1809	bin1809	95.888	chr5	10140272	10180080	39809
1810	bin1810	96.27	chr5	10180081	10268515	88435
1811	bin1811	96.652	chr5	10268516	10326859	58344
1812	bin1812	97.034	chr5	10326860	10425286	98427
1813	bin1813	97.416	chr5	10425287	10509155	83869
1814	bin1814	97.798	chr5	10509156	10543384	34229
1815	bin1815	98.18	chr5	10543385	10772401	229017
1816	bin1816	98.562	chr5	10772402	11092072	319671
1817	bin1817	98.944	chr5	11092073	11110645	18573
1818	bin1818	99.602	chr5	11110646	11112275	1630
1819	bin1819	99.984	chr5	11112276	11336655	224380
1820	bin1820	100.366	chr5	11336656	11345324	8669
1821	bin1821	100.748	chr5	11345325	11532288	186964
1822	bin1822	101.13	chr5	11532289	11812210	279922
1823	bin1823	101.511	chr5	11812211	11982889	170679
1824	bin1824	101.893	chr5	11982890	12230748	247859
1825	bin1825	102.552	chr5	12230749	12400774	170026
1826	bin1826	102.934	chr5	12400775	12429588	28814
1827	bin1827	103.315	chr5	12429589	12551349	121761
1828	bin1828	103.974	chr5	12551350	12558936	7587
1829	bin1829	104.356	chr5	12558937	12736853	177917
1830	bin1830	104.738	chr5	12736854	12745603	8750
1831	bin1831	105.396	chr5	12745604	12749895	4292
1832	bin1832	105.778	chr5	12749896	12932615	182720
1833	bin1833	106.16	chr5	12932616	13006226	73611
1834	bin1834	106.541	chr5	13006227	13076770	70544
1835	bin1835	106.923	chr5	13076771	13079954	3184
1836	bin1836	107.141	chr5	13079955	13084602	4648
1837	bin1837	107.631	chr5	13084603	13259830	175228
1838	bin1838	108.122	chr5	13259831	13344916	85086
1839	bin1839	108.613	chr5	13344917	13405636	60720
1840	bin1840	109.103	chr5	13405637	13705849	300213
1841	bin1841	109.594	chr5	13705850	13784711	78862
1842	bin1842	110.085	chr5	13784712	14129149	344438
1843	bin1843	110.575	chr5	14129150	14472215	343066
1844	bin1844	111.342	chr5	14472216	14505467	33252
1845	bin1845	111.833	chr5	14505468	14513657	8190
1846	bin1846	112.323	chr5	14513658	14560754	47097
1847	bin1847	112.704	chr5	14560755	14591633	30879
1848	bin1848	113.358	chr5	14591634	14621765	30132
1849	bin1849	114.011	chr5	14621766	14639923	18158
1850	bin1850	114.665	chr5	14639924	14649701	9778
1851	bin1851	115.319	chr5	14649702	14756015	106314
1852	bin1852	115.972	chr5	14756016	15277779	521764
1853	bin1853	116.461	chr5	15277780	17712483	2434704
1854	bin1854	116.951	chr5	17712484	23333931	5621448
1855	bin1855	117.603	chr5	23333932	23673033	339102
1856	bin1856	118.255	chr5	23673034	24181383	508350
1857	bin1857	118.909	chr5	24181384	24197141	15758
1858	bin1858	119.562	chr5	24197142	24723106	525965
1859	bin1859	120.216	chr5	24723107	24762679	39573
1860	bin1860	120.87	chr5	24762680	25903349	1140670
1861	bin1861	121.523	chr5	25903350	26005607	102258
1862	bin1862	122.453	chr5	26005608	26717615	712008
1863	bin1863	123.107	chr5	26717616	26876700	159085
1864	bin1864	123.488	chr5	26876701	26885575	8875
1865	bin1865	123.978	chr5	26885576	27302414	416839
1866	bin1866	124.469	chr5	27302415	27430830	128416
1867	bin1867	124.96	chr5	27430831	27787615	356785
1868	bin1868	125.726	chr5	27787616	28000139	212524
1869	bin1869	126.217	chr5	28000140	28166709	166570
1870	bin1870	126.434	chr5	28166710	28300321	133612
1871	bin1871	126.652	chr5	28300322	28844230	543909
1872	bin1872	127.142	chr5	28844231	28892760	48530
1873	bin1873	127.633	chr5	28892761	28953321	60561
1874	bin1874	128.124	chr5	28953322	29103895	150574
1875	bin1875	128.614	chr5	29103896	29108399	4504
1876	bin1876	129.105	chr5	29108400	29391830	283431
1877	bin1877	129.596	chr5	29391831	29810770	418940
1878	bin1878	130.086	chr5	29810771	30144191	333421
1879	bin1879	130.577	chr5	30144192	30217603	73412
1880	bin1880	130.957	chr5	30217604	30472966	255363
1881	bin1881	131.611	chr5	30472967	30507942	34976
1882	bin1882	132.265	chr5	30507943	30902955	395013
1883	bin1883	132.918	chr5	30902956	30945504	42549
1884	bin1884	133.572	chr5	30945505	31187519	242015
1885	bin1885	133.953	chr5	31187520	31212326	24807
1886	bin1886	134.17	chr5	31212327	31368723	156397
1887	bin1887	134.552	chr5	31368724	31373521	4798
1888	bin1888	135.489	chr5	31373522	31391926	18405
1889	bin1889	135.871	chr5	31391927	31457138	65212
1890	bin1890	136.089	chr5	31457139	32071841	614703
1891	bin1891	136.579	chr5	32071842	32407606	335765
1892	bin1892	137.07	chr5	32407607	32477333	69727
1893	bin1893	137.724	chr5	32477334	32483927	6594
1894	bin1894	138.377	chr5	32483928	32560262	76335
1895	bin1895	139.031	chr5	32560263	32574045	13783
1896	bin1896	139.961	chr5	32574046	32721908	147863
1897	bin1897	140.615	chr5	32721909	32724034	2126
1898	bin1898	141.268	chr5	32724035	32854169	130135
1899	bin1899	141.649	chr5	32854170	32867819	13650
1900	bin1900	142.14	chr5	32867820	32916268	48449
1901	bin1901	142.63	chr5	32916269	32924488	8220
1902	bin1902	143.121	chr5	32924489	33283637	359149
1903	bin1903	143.611	chr5	33283638	33506265	222628
1904	bin1904	144.102	chr5	33506266	33583163	76898
1905	bin1905	144.593	chr5	33583164	33789957	206794
1906	bin1906	145.083	chr5	33789958	33825051	35094
1907	bin1907	145.574	chr5	33825052	33864588	39537
1908	bin1908	146.065	chr5	33864589	33919964	55376
1909	bin1909	146.555	chr5	33919965	34010462	90498
1910	bin1910	147.046	chr5	34010463	34037796	27334
1911	bin1911	147.536	chr5	34037797	34048510	10714
1912	bin1912	148.027	chr5	34048511	34157961	109451
1913	bin1913	148.518	chr5	34157962	34202169	44208
1914	bin1914	148.898	chr5	34202170	34273257	71088
1915	bin1915	149.552	chr5	34273258	34380437	107180
1916	bin1916	150.206	chr5	34380438	35235250	854813
1917	bin1917	150.859	chr5	35235251	35264219	28969
1918	bin1918	151.348	chr5	35264220	35275031	10812
1919	bin1919	151.838	chr5	35275032	35389320	114289
1920	bin1920	152.6	chr5	35389321	35394278	4958
1921	bin1921	153.362	chr5	35394279	35454653	60375
1922	bin1922	154.015	chr5	35454654	35599313	144660
1923	bin1923	154.667	chr5	35599314	36009061	409748
1924	bin1924	155.429	chr5	36009062	36025597	16536
1925	bin1925	156.192	chr5	36025598	36067736	42139
1926	bin1926	156.954	chr5	36067737	36069552	1816
1927	bin1927	157.716	chr5	36069553	36193168	123616
1928	bin1928	158.479	chr5	36193169	36310534	117366
1929	bin1929	159.572	chr5	36310535	36357348	46814
1930	bin1930	160.334	chr5	36357349	36359871	2523
1931	bin1931	161.097	chr5	36359872	36380099	20228
1932	bin1932	161.859	chr5	36380100	36441413	61314
1933	bin1933	162.511	chr5	36441414	36466754	25341
1934	bin1934	163.437	chr5	36466755	36477217	10463
1935	bin1935	164.362	chr5	36477218	36488561	11344
1936	bin1936	165.288	chr5	36488562	36543756	55195
1937	bin1937	166.213	chr5	36543757	36603131	59375
1938	bin1938	167.139	chr5	36603132	36617445	14314
1939	bin1939	168.064	chr5	36617446	36856438	238993
1940	bin1940	168.99	chr5	36856439	37162461	306023
1941	bin1941	169.915	chr5	37162462	37561867	399406
1942	bin1942	170.841	chr5	37561868	37781425	219558
1943	bin1943	171.766	chr5	37781426	37807302	25877
1944	bin1944	172.692	chr5	37807303	37808703	1401
1945	bin1945	173.617	chr5	37808704	37825227	16524
1946	bin1946	174.543	chr5	37825228	37904344	79117
1947	bin1947	175.745	chr5	37904345	37948068	43724
1948	bin1948	176.67	chr5	37948069	38002910	54842
1949	bin1949	177.323	chr5	38002911	38019237	16327
1950	bin1950	178.085	chr5	38019238	38088875	69638
1951	bin1951	178.847	chr5	38088876	38452919	364044
1952	bin1952	179.61	chr5	38452920	38638506	185587
1953	bin1953	180.703	chr5	38638507	38639902	1396
1954	bin1954	181.465	chr5	38639903	38806328	166426
1955	bin1955	182.228	chr5	38806329	39411192	604864
1956	bin1956	182.99	chr5	39411193	39453049	41857
1957	bin1957	183.753	chr5	39453050	39508123	55074
1958	bin1958	184.846	chr5	39508124	39638907	130784
1959	bin1959	185.335	chr5	39638908	39642108	3201
1960	bin1960	185.715	chr5	39642109	39823562	181454
1961	bin1961	186.206	chr5	39823563	40019369	195807
1962	bin1962	187.252	chr5	40019370	40276948	257579
1963	bin1963	187.743	chr5	40276949	40418495	141547
1964	bin1964	187.96	chr5	40418496	40429736	11241
1965	bin1965	188.342	chr5	40429737	40434181	4445
1966	bin1966	188.724	chr5	40434182	40438220	4039
1967	bin1967	189.106	chr5	40438221	40656126	217906
1968	bin1968	189.488	chr5	40656127	40819005	162879
1969	bin1969	189.597	chr5	40819006	40855750	36745
1970	bin1970	189.87	chr5	40855751	40943168	87418
1971	bin1971	190.143	chr5	40943169	40971698	28530
1972	bin1972	190.416	chr5	40971699	40996451	24753
1973	bin1973	191.245	chr5	40996452	41071623	75172
1974	bin1974	191.518	chr5	41071624	41251553	179930
1975	bin1975	191.792	chr5	41251554	41327670	76117
1976	bin1976	192.065	chr5	41327671	41332056	4386
1977	bin1977	192.338	chr5	41332057	41361600	29544
1978	bin1978	192.887	chr5	41361601	41384614	23014
1979	bin1979	193.437	chr5	41384615	41441766	57152
1980	bin1980	193.71	chr5	41441767	41490900	49134
1981	bin1981	193.983	chr5	41490901	41569437	78537
1982	bin1982	195.095	chr5	41569438	41657415	87978
1983	bin1983	195.923	chr5	41657416	41743213	85798
1984	bin1984	196.197	chr5	41743214	41793087	49874
1985	bin1985	196.47	chr5	41793088	41865375	72288
1986	bin1986	196.743	chr5	41865376	42023947	158572
1987	bin1987	197.016	chr5	42023948	42031635	7688
1988	bin1988	197.29	chr5	42031636	42052644	21009
1989	bin1989	197.563	chr5	42052645	42428256	375612
1990	bin1990	198.392	chr5	42428257	42437849	9593
1991	bin1991	198.665	chr5	42437850	42504894	67045
1992	bin1992	198.938	chr5	42504895	42546827	41933
1993	bin1993	199.211	chr5	42546828	42665572	118745
1994	bin1994	200.04	chr5	42665573	42691527	25955
1995	bin1995	200.313	chr5	42691528	42844095	152568
1996	bin1996	201.425	chr5	42844096	42877004	32909
1997	bin1997	201.698	chr5	42877005	42893752	16748
1998	bin1998	201.971	chr5	42893753	42902259	8507
1999	bin1999	202.244	chr5	42902260	42976122	73863
[truncated: 1,438 more rows]
